# Supplementary material for: Whole genome comparisons of Fragaria, Prunus and Malus reveal different modes of evolution between Rosaceous subfamilies
Source: BMC Genomics. 2012 Apr 4;13:129. doi: 10.1186/1471-2164-13-129 (PMC3368713; doi:10.1186/1471-2164-13-129)
Supplement: Additional file 3 — Table S1: List of ORs that are conserved in all three genomes with their positions and orientations in each game. [file 1471-2164-13-129-S3.XLS]

## Sheet: Table S1
Table S1. List of ORs that are conserved in all three genomes with their positions and orientations in each genome.
OR	PC	Start	Stop	Orientation	FC	Start	Stop	Orientation	Malus	Start	Stop	Orientation
1	scaffold_1	224996	298377	+	LG4	5651091	5757288	+	9	16040007	16046034	+
2	scaffold_1	345756	500817	+	LG4	5774128	5952360	+	9	15770030	15900246	-
3	scaffold_1	535242	560520	+	LG4	6060206	6064654	+	9	15691193	15732182	+
4	scaffold_1	1004682	1058311	+	LG4	21174586	21443267	-	13	18620217	18759698	+
5	scaffold_1	1256662	1332748	+	LG4	6105930	6181484	+	13	19200653	19203307	+
6	scaffold_1	1408855	1735209	+	LG4	1391330	2138831	+	13	19656311	20575311	+
7	scaffold_1	1743676	1871371	+	LG4	2156895	2216121	+	13	20838094	20847270	-
8	scaffold_1	2375512	2455390	+	LG4	2276093	2375586	+	13	25125164	25283426	+
9	scaffold_1	2589292	3401379	+	LG4	14814628	15637363	+	13	25425386	25440581	-
10	scaffold_1	3403875	3779031	+	LG4	8336410	8807360	+	13	27284466	27324249	-
11	scaffold_1	4494320	4621664	+	LG4	13676304	13962762	+	4	16876665	16879429	+
12	scaffold_1	4690566	4858795	+	LG5	15988827	16186186	-	13	32656662	32671007	-
13	scaffold_1	4908338	5181080	+	LG5	15492340	15917087	-	8	28749293	28781143	-
14	scaffold_1	5210259	5360691	+	LG5	15320197	15460276	-	13	30804341	31161725	+
15	scaffold_1	5371870	5389143	+	LG5	15286451	15306543	-	13	31171335	31183266	-
16	scaffold_1	5748956	5763375	+	LG7	15561923	15572262	-	1	28803660	28818360	+
17	scaffold_1	6222638	6272746	+	LG4	10368658	10580501	+	3	3291517	3323706	+
18	scaffold_1	6455455	6789752	+	LG4	10653453	11314670	-	2	19885202	20587324	-
19	scaffold_1	6855589	7020811	+	LG4	11854378	12113604	+	2	17158632	17166605	-
20	scaffold_1	7373044	7433874	+	LG4	4340822	4673563	-	13	18330668	18332477	+
21	scaffold_1	7710620	7761442	+	LG4	4746622	5360956	+	4	1326109	1327549	+
22	scaffold_1	7813070	8219731	+	LG4	22665719	23042505	+	13	11732700	11766404	-
23	scaffold_1	8232688	8331805	+	LG4	23045975	23198611	+	13	13338275	13422930	+
24	scaffold_1	8342658	8359558	+	LG4	23233811	23248770	+	13	11990516	12004615	-
25	scaffold_1	8362456	8373253	+	LG4	23251458	23261994	+	13	12030205	12039326	-
26	scaffold_1	8399967	8570351	+	LG4	23747539	24058965	+	13	12054292	12233115	+
27	scaffold_1	8681608	8706129	+	LG4	24350899	24396736	+	4	22049926	22052101	-
28	scaffold_1	8867373	9123330	+	LG4	24581444	24621810	+	13	13477060	13489081	-
29	scaffold_1	9141657	9196946	+	LG4	24664690	24729002	+	13	13803967	13840271	+
30	scaffold_1	9457819	9474505	+	LG4	24796761	24813375	+	13	14037463	14039937	-
31	scaffold_1	9507811	9657351	+	LG4	20875774	20930505	-	13	14324019	14531477	+
32	scaffold_1	9658620	9678088	+	LG4	20829645	20873687	-	13	14545417	14569030	-
33	scaffold_1	9684101	10046858	+	LG4	20621981	20824535	-	13	14579968	14581631	-
34	scaffold_1	10063977	10095812	+	LG4	20565144	20587126	-	13	15125835	15134044	-
35	scaffold_1	10132026	10183414	+	LG4	20493129	20526138	-	13	15245845	15263532	-
36	scaffold_1	10210020	10267977	+	LG4	20407031	20432323	-	13	15348482	15391052	+
37	scaffold_1	10268366	10287456	+	LG4	20225791	20238807	+	13	15391458	15407193	+
38	scaffold_1	10327794	10493362	+	LG4	19762250	20130025	-	13	15645487	15669514	-
39	scaffold_1	10557637	10695288	+	LG4	19457378	19716729	-	13	16352707	16363595	-
40	scaffold_1	10701294	10797908	+	LG4	19221709	19342256	-	13	16545304	16603119	-
41	scaffold_1	10798178	10966600	+	LG4	18957484	19221263	-	13	16617462	16697719	-
42	scaffold_1	11010186	11096861	+	LG4	18783557	18868745	-	13	16872084	16948197	-
43	scaffold_1	11154274	11835276	+	LG4	16024859	17100585	-	13	17129873	18087591	+
44	scaffold_1	12109108	12686942	+	LG4	17337921	17655098	+	9	14848752	15136061	-
45	scaffold_1	12836218	12915050	+	LG4	17718453	17755594	+	9	14678417	14709255	+
46	scaffold_1	13379227	13439500	+	LG4	17835304	18105819	-	9	14546883	14548053	-
47	scaffold_1	13458873	13530946	+	LG4	18124334	18221114	+	2	15517516	15519113	-
48	scaffold_1	14076632	14172227	+	LG4	7327260	7405894	+	9	27812789	27815198	-
49	scaffold_1	14720327	14730411	+	LG4	7507785	7515389	-	2	21401870	21413169	-
50	scaffold_1	15082368	15971641	+	LG4	8042150	8120886	+	1	7527632	7534624	+
51	scaffold_1	16008056	16618925	+	LG4	8128651	8327740	+	5	11581874	11788077	+
52	scaffold_1	16738593	17365450	+	LG4	14493657	14606391	-	4	174856	204906	-
54	scaffold_1	18048907	18447645	+	LG3	16647992	16651983	-	4	847116	946854	+
55	scaffold_1	21295037	21443229	+	LG4	22432350	22571684	-	4	6769470	6813607	-
59	scaffold_1	22952056	24582873	+	LG5	22027134	22029339	-	13	7095497	8224671	-
60	scaffold_1	24586305	24803025	+	LG7	11531637	11533868	+	13	6828046	7077272	-
61	scaffold_1	25129269	25157133	+	LG4	7256406	7258117	+	13	6466503	6500127	+
62	scaffold_1	25297506	25612794	+	LG4	27668732	27709206	+	13	5944590	6244786	-
63	scaffold_1	25695693	25726048	+	LG4	27769545	27790038	+	13	5796151	5833283	+
64	scaffold_1	25842730	25937357	+	LG4	27826562	27884574	+	13	5597666	5638736	-
65	scaffold_1	25941694	26032746	+	LG4	27893765	27959395	+	13	5514836	5577953	+
66	scaffold_1	26039101	26131291	+	LG4	27971128	28042927	+	13	5389436	5493715	-
67	scaffold_1	26289150	26309423	+	LG4	28174883	28200004	+	13	5229857	5258840	+
70	scaffold_1	27376609	27446022	+	LG5	24381660	24382788	-	13	4143335	4196703	+
72	scaffold_1	28150970	28450981	+	LG5	9898903	9900303	+	13	3359130	3554319	-
78	scaffold_1	29776087	29853016	+	LG5	12789900	12793069	-	13	1757222	1852460	-
84	scaffold_1	30966145	31025195	+	LG4	3350708	3398535	-	13	788506	790356	-
85	scaffold_1	31025501	31223656	+	LG4	3095406	3350387	-	13	744701	763569	+
86	scaffold_1	31275230	31424028	+	LG4	2851842	2976638	-	13	346903	453472	-
87	scaffold_1	31429472	31477150	+	LG4	2815109	2847493	-	13	324828	332164	+
88	scaffold_1	31576536	31734554	+	LG4	2597479	2717078	-	13	72203	174709	-
90	scaffold_1	31945603	32069471	+	LG2	22043833	22144447	-	8	339751	375419	-
91	scaffold_1	32077365	32124187	+	LG2	21975563	22019586	-	8	429922	497335	-
92	scaffold_1	32143132	32215097	+	LG2	21920136	21967770	-	8	505381	524339	+
93	scaffold_1	32253885	32474931	+	LG2	21707855	21881903	-	8	624896	638521	-
94	scaffold_1	32485768	32490212	+	LG2	21701415	21705394	+	8	892886	896298	-
95	scaffold_1	32491796	32622581	+	LG2	21576534	21699818	-	8	917566	931799	-
96	scaffold_1	32638156	32771186	+	LG2	21414165	21545670	-	8	1086731	1237078	+
97	scaffold_1	32790796	32831916	+	LG2	14866315	14912680	+	8	1270313	1282694	-
98	scaffold_1	32844162	32881345	+	LG2	14919991	14956443	+	8	1329353	1375114	+
99	scaffold_1	32893444	32925654	+	LG2	21372326	21408085	+	8	1444973	1457837	+
100	scaffold_1	32939486	32987933	+	LG2	14807601	14841065	-	8	1465483	1507895	-
101	scaffold_1	33082125	33146467	+	LG2	14669313	14718707	-	8	1711515	1729068	+
102	scaffold_1	33147239	33259310	+	LG2	14581387	14668562	-	8	4003676	4010336	-
103	scaffold_1	33293224	33367061	+	LG2	14472493	14558107	-	8	4183113	4186258	+
104	scaffold_1	33390260	33452227	+	LG2	14343390	14440438	-	8	4209410	4220727	+
105	scaffold_1	33512101	33657734	+	LG2	14166775	14272433	-	8	3771053	3890917	+
106	scaffold_1	33711894	33856918	+	LG2	14064877	14129490	-	1	26041840	26204300	+
107	scaffold_1	33918832	33953340	+	LG2	13972069	14005936	-	1	26334043	26363364	-
108	scaffold_1	34009900	34107567	+	LG2	13866236	13916983	-	1	26439370	26615778	+
109	scaffold_1	34138715	34165315	+	LG2	13756031	13845322	+	1	26617981	26756279	-
110	scaffold_1	34354354	34456931	+	LG2	22310903	22389843	+	8	5397833	5398511	+
111	scaffold_1	34458672	34483789	+	LG2	22419221	22447146	+	8	5326428	5353761	+
112	scaffold_1	34485433	34510007	+	LG6	22489668	22512735	+	8	5294662	5300980	+
113	scaffold_1	34516253	34561202	+	LG6	22516311	22553698	+	8	11198098	11229659	+
114	scaffold_1	34562482	34590550	+	LG6	22554848	22577139	+	14	28394749	28397810	-
115	scaffold_1	34601799	34712467	+	LG6	22585259	22734173	+	8	9364621	9488924	-
116	scaffold_1	34726344	34815514	+	LG6	22747794	22858251	+	8	9329113	9329858	+
117	scaffold_1	34816527	34852758	+	LG2	21192591	21240032	-	8	8206065	8315362	-
118	scaffold_1	34996887	35066386	+	LG2	20974761	21045792	-	8	7957415	7957871	+
119	scaffold_1	35094461	35152683	+	LG2	20871599	20947199	-	8	11245707	11249067	-
120	scaffold_1	35154315	35166596	+	LG2	20860270	20870617	-	8	10709736	10714503	-
121	scaffold_1	35166828	35253004	+	LG2	20784593	20860139	-	8	11320562	11521973	+
122	scaffold_1	35258608	35401900	+	LG2	20598590	20779345	-	9	9964573	10204477	+
123	scaffold_1	35405961	35439393	+	LG2	20560015	20589069	-	4	20875437	20892586	-
124	scaffold_1	35445452	35581541	+	LG2	20409981	20551255	-	8	11725497	12101381	+
125	scaffold_1	35974235	36014535	+	LG2	24059760	24093188	-	8	12846997	12876252	-
126	scaffold_1	36053171	36198136	+	LG2	23847266	24003150	-	8	12993291	13204192	+
127	scaffold_1	36200834	36319920	+	LG2	23759085	23843500	-	8	13369931	13371844	-
128	scaffold_1	36320394	36439060	+	LG2	23616866	23758651	-	8	13544761	13560182	-
129	scaffold_1	36444789	36466536	+	LG2	23595228	23611169	-	2	1111298	1123451	-
130	scaffold_1	36512099	36548135	+	LG2	23513575	23553848	-	8	13683151	13712424	+
131	scaffold_1	36578872	36674475	+	LG2	23420609	23493066	-	8	13842603	13851454	-
132	scaffold_1	36674726	36748542	+	LG2	23339469	23420196	-	8	13962761	13969878	+
133	scaffold_1	36826800	36841282	+	LG2	23327156	23337633	+	8	14288950	14312756	-
134	scaffold_1	36859411	37226770	+	LG2	22809747	23277898	-	8	14322096	15220585	+
135	scaffold_1	37234512	37260212	+	LG2	22757682	22803749	-	8	15230879	15239758	-
136	scaffold_1	37278195	37301375	+	LG2	22724427	22741194	-	8	15603276	15634422	-
137	scaffold_1	37361577	37426145	+	LG2	22635194	22674663	-	8	15785161	15822312	+
138	scaffold_1	37497094	37508783	+	LG2	22613958	22624801	+	8	15978355	15993409	+
139	scaffold_1	37599668	37607379	+	LG2	22453080	22459337	-	8	16400624	16405781	-
140	scaffold_1	37633237	37796039	+	LG6	22206444	22485953	-	8	16428205	16456351	-
141	scaffold_1	37920110	37929876	+	LG2	9019833	9029399	+	8	17134342	17144506	+
142	scaffold_1	37930298	38003311	+	LG2	9030793	9115159	+	8	17148357	17151235	-
143	scaffold_1	39136418	39494774	+	LG2	20143881	20193554	-	8	19228885	19627966	-
144	scaffold_1	39499642	39641724	+	LG2	19997827	20139853	-	8	19751957	19758503	+
145	scaffold_1	39643102	39733974	+	LG2	19947798	19991792	-	8	20913621	20916765	-
146	scaffold_1	39783922	39838446	+	LG2	19822162	19864845	-	1	465388	606092	-
147	scaffold_1	39840446	39965233	+	LG2	19708001	19817126	-	1	346946	348606	+
148	scaffold_1	39974403	40026435	+	LG2	19639191	19699205	-	14	22062271	22066457	-
149	scaffold_1	40028210	40089657	+	LG2	19513560	19629972	-	8	20287340	20307493	+
150	scaffold_1	40097920	40152417	+	LG2	19429492	19503793	-	8	21368681	21567405	-
151	scaffold_1	40374468	40403489	+	LG2	19321928	19341728	-	14	3536290	3550557	+
152	scaffold_1	40409847	40609598	+	LG2	19103901	19313833	-	3	13955371	13963894	+
153	scaffold_1	40653424	40680103	+	LG2	19015800	19068382	-	8	22079673	22088404	-
154	scaffold_1	40693128	40747223	+	LG2	18949983	19006941	-	8	22106040	22112316	+
155	scaffold_1	40764444	40875813	+	LG5	27360980	27504023	-	8	22680548	22710693	-
157	scaffold_1	41751505	41847734	+	LG5	13709807	13866789	+	5	24424035	24441668	+
158	scaffold_1	41861555	41931905	+	LG5	13887046	14000279	+	5	27190460	27314544	-
159	scaffold_1	42037240	42216923	+	LG5	17379576	17774720	-	8	29367452	29600679	-
160	scaffold_1	42898830	42996524	+	LG5	21932566	21984910	+	8	28542307	28554852	+
161	scaffold_1	42997023	43087159	+	LG5	21985034	22017117	+	8	28498153	28538383	-
162	scaffold_1	43170805	43195913	+	LG5	22147292	22164684	-	8	28421711	28440046	-
164	scaffold_1	44059398	44078144	+	LG1	1053	49074	-	2	7538348	7556401	-
165	scaffold_1	44489610	44595675	+	LG5	24194781	24250329	+	8	26794925	26933595	+
166	scaffold_1	44718081	44889611	+	LG3	18860332	18898709	+	8	27053129	27058155	+
167	scaffold_1	44981623	45079487	+	LG5	10964168	11076279	-	8	26547294	26561545	+
168	scaffold_1	45321740	45645632	+	LG5	10220512	10632851	-	8	25536761	25539776	+
169	scaffold_1	45995953	46033132	+	LG1	4256212	4266438	+	8	24559375	24570533	+
170	scaffold_1	46035269	46095608	+	LG1	4266992	4372211	+	8	24446636	24456112	-
171	scaffold_1	46146999	46194281	+	LG1	4102156	4171776	-	8	24333223	24354835	+
172	scaffold_1	46208262	46282710	+	LG5	14918678	15247575	+	13	31240728	31242469	-
173	scaffold_1	46300390	46555285	+	LG5	14590435	14888512	-	8	24061149	24065574	+
174	scaffold_1	46559666	46571204	+	LG5	14564302	14572575	-	8	23553097	23555135	+
175	scaffold_1	46574186	46846593	+	LG5	14077010	14560935	-	8	23218269	23508499	-
176	scaffold_4	92451	169808	+	LG3	1389743	1446329	-	3	610079	625102	-
177	scaffold_4	190520	315449	+	LG3	1248920	1371388	-	5	165325	294674	+
178	scaffold_4	315536	345259	+	LG3	1231264	1248838	-	5	320049	358563	-
179	scaffold_4	351505	520409	+	LG3	1018970	1227566	-	5	363235	558006	+
180	scaffold_4	535813	590883	+	LG3	956895	1006214	-	5	562888	590351	-
181	scaffold_4	595809	622319	+	LG3	909775	951764	-	5	622566	638610	-
182	scaffold_4	626828	670072	+	LG3	829555	905999	-	5	802356	813401	-
183	scaffold_4	673193	866381	+	LG3	569668	826637	-	5	936222	1151854	+
184	scaffold_4	868469	936302	+	LG3	494118	569298	-	5	1195186	1197226	-
185	scaffold_4	936527	978592	+	LG3	480194	493664	-	5	1274619	1289079	-
186	scaffold_4	1080185	1125321	+	LG3	308983	344882	-	5	1508906	1532201	+
187	scaffold_4	1128918	1159503	+	LG3	270252	298265	-	5	1536577	1546993	-
188	scaffold_4	1213789	1237170	+	LG3	155850	184470	-	5	1669132	1685105	-
189	scaffold_4	1350379	1380934	+	LG5	30436	54264	+	5	2198872	2223701	+
190	scaffold_4	1383326	1411741	+	LG5	67622	123456	+	5	2235186	2245852	-
191	scaffold_4	1422806	1578945	+	LG3	2968827	3331146	-	5	2765213	2791451	+
192	scaffold_4	1622437	1631153	+	LG3	2910813	2919942	-	5	2651697	2659417	-
194	scaffold_4	1692274	1785615	+	LG3	2707819	2855720	+	5	3583995	3608207	-
195	scaffold_4	1789605	1821719	+	LG3	2541784	2659326	-	5	3571749	3577283	-
196	scaffold_4	1867123	1901746	+	LG3	2412979	2459501	-	5	3704017	3745794	+
197	scaffold_4	1902885	1931842	+	LG3	2371339	2404841	-	5	3754940	3794494	-
198	scaffold_4	2148408	2195696	+	LG3	5523892	5570274	-	5	4208976	4235966	+
199	scaffold_4	2222306	2248061	+	LG3	5475161	5495507	-	5	4299255	4309375	-
200	scaffold_4	2410969	2821422	+	LG3	4381476	4830216	+	5	4576436	5072164	+
201	scaffold_4	2825751	2853649	+	LG3	4835809	4861119	+	5	5133280	5150194	-
202	scaffold_4	2863377	2890238	+	LG3	4879284	4892621	+	5	5170716	5207954	-
203	scaffold_4	2899428	2962101	+	LG3	4944086	4987139	+	5	5226407	5285636	-
204	scaffold_4	3074009	3248279	+	LG3	5093675	5204847	+	5	5500033	5665826	+
205	scaffold_4	3484885	3515642	+	LG3	3955639	3979918	+	5	5946833	5967431	-
206	scaffold_4	3568620	3577473	+	LG3	3986781	3998135	-	5	6187986	6196740	+
207	scaffold_4	3586653	3696293	+	LG3	4068358	4147133	+	5	6206127	6342584	+
208	scaffold_4	3702876	3790801	+	LG3	1504863	1599917	+	5	6354682	6376824	-
209	scaffold_4	3796013	3954500	+	LG3	1626817	1818559	+	5	6478816	6496151	-
210	scaffold_4	3959910	4065303	+	LG3	1833606	1990796	+	5	7382950	7416050	-
211	scaffold_4	4074378	4164524	+	LG3	2001564	2057040	+	5	7508463	7577721	-
212	scaffold_4	4169019	4290861	+	LG3	2068836	2179544	+	5	6996602	7194580	+
213	scaffold_4	4303483	4362874	+	LG3	5705410	5713292	-	5	12686254	12785312	+
214	scaffold_4	4363808	4449654	+	LG3	6073759	6129783	-	5	12800711	12876900	-
215	scaffold_4	4468734	4541975	+	LG3	5931490	6046809	-	5	13035177	13040924	-
216	scaffold_4	4548493	4681526	+	LG3	5832385	5926192	-	5	13051160	13087017	+
217	scaffold_4	5080949	5146618	+	LG3	8271764	8308712	+	14	10867260	10890324	+
218	scaffold_4	5184234	5209260	+	LG3	8161130	8193006	-	14	10980846	10992744	+
219	scaffold_4	5222980	5334724	+	LG3	8004191	8148832	-	14	11112276	11116044	-
220	scaffold_4	5491875	5522313	+	LG3	7489533	7541124	+	5	8903510	8928724	+
221	scaffold_4	5558070	5594451	+	LG3	7607512	7631634	+	5	8852348	8865306	+
222	scaffold_4	5595761	5637264	+	LG3	7633282	7678728	+	5	8793502	8826949	-
223	scaffold_4	6017025	6088693	+	LG3	7887584	8000332	+	5	8183848	8185307	+
224	scaffold_4	6168094	6232915	+	LG3	7312976	7410944	-	5	9045013	9080626	+
225	scaffold_4	6343817	6431523	+	LG3	7092918	7184355	-	5	9366367	9383234	-
226	scaffold_4	6456564	6542879	+	LG3	6940852	7033989	-	5	9521430	9540508	-
227	scaffold_4	6555780	6745673	+	LG3	6795446	6921323	-	5	9649157	9859312	+
228	scaffold_4	6750011	6771609	+	LG3	6707929	6786729	-	5	9873005	9874620	-
229	scaffold_4	6821075	6908284	+	LG3	6549645	6622568	-	5	9946779	9970503	-
230	scaffold_4	6911700	7253726	+	LG3	6505919	6544259	-	5	10009527	10383566	+
231	scaffold_4	7302521	7402320	+	LG1	13196338	13197331	+	5	10468381	10567184	-
232	scaffold_4	7420608	7521376	+	LG3	30365884	30390332	+	5	10579517	10587797	-
233	scaffold_4	7533206	7541398	+	LG3	30396873	30456018	+	5	10952157	10954504	-
234	scaffold_4	7705588	7794483	+	LG3	30703071	30804621	+	5	11255235	11266806	-
235	scaffold_4	7796638	8287716	+	LG3	9487559	9717073	+	2	8815559	8892960	-
236	scaffold_4	8537064	8735072	+	LG5	26498137	26847546	+	5	14148088	14149958	-
237	scaffold_4	8774352	8920884	+	LG3	11062397	11274463	-	3	28941526	28996606	+
238	scaffold_4	8942005	9074253	+	LG3	10872429	11022408	-	9	24043772	24108027	+
239	scaffold_4	9547858	9761654	+	LG3	10408329	10625569	-	3	28480507	28491237	+
240	scaffold_4	10055060	10109704	+	LG3	10264315	10357251	-	3	28131549	28294543	-
241	scaffold_4	10145402	10284051	+	LG3	10039039	10220703	+	3	27667821	27669111	-
242	scaffold_4	10630392	10691864	+	LG4	14123237	14204399	-	3	27120093	27132561	+
243	scaffold_4	10695805	10869367	+	LG4	14047655	14103002	-	3	26862511	27086020	-
244	scaffold_4	10919741	11143919	+	LG3	9143419	9402930	+	3	26384075	26769625	-
245	scaffold_4	11144046	11162351	+	LG3	9403059	9421730	+	3	26357165	26377288	+
246	scaffold_4	11168224	11358547	+	LG3	18579852	18807200	-	3	26146206	26191371	+
247	scaffold_4	11461466	11551909	+	LG3	18442429	18560910	-	3	26023878	26043698	+
248	scaffold_4	11554171	11589255	+	LG3	18394419	18405287	-	3	25835453	25842648	+
249	scaffold_4	12436418	13026822	+	LG3	19297176	19809668	+	3	24319716	25161320	-
250	scaffold_4	13044817	13056641	+	LG3	19830940	19840834	+	5	2942767	2946562	-
251	scaffold_4	13111025	13456710	+	LG3	20010756	20665768	+	5	3077676	3105581	+
252	scaffold_4	13498099	13522870	+	LG4	14212248	14223871	-	3	23744266	23746310	-
253	scaffold_4	13560890	13644519	+	LG3	20700238	20777026	+	3	23868588	23871259	+
254	scaffold_4	13666775	14539978	+	LG3	20797618	21364639	+	3	23088274	23686954	-
255	scaffold_4	14816071	14966919	+	LG3	21568213	21639175	+	3	22786521	22791662	+
257	scaffold_4	18622048	18863058	+	LG2	15630296	15773628	+	2	26221457	26259080	+
258	scaffold_4	19789740	20482075	+	LG2	16057361	16299913	+	3	20474837	20868219	-
259	scaffold_4	25027505	25102121	+	LG2	16676556	16677254	-	3	18964296	18999232	-
261	scaffold_4	25516601	25626704	+	LG1	20633468	20667850	-	3	6242245	6244588	-
262	scaffold_4	25730187	25741146	+	LG5	22081589	22087382	+	2	30110037	30117518	-
264	scaffold_6	8097	169519	+	LG3	13970000	14373161	-	3	5779791	6234141	+
265	scaffold_6	176875	526772	+	LG3	13391081	13946380	-	3	6357856	6886838	+
266	scaffold_6	721831	847143	+	LG3	14549080	15146139	+	3	967438	1440884	-
267	scaffold_6	863120	928785	+	LG3	15157301	15213711	+	3	904346	940859	+
268	scaffold_6	942586	963318	+	LG3	16072926	16092433	-	3	835699	855602	-
269	scaffold_6	977048	992275	+	LG3	16049542	16059681	-	3	815041	828537	+
270	scaffold_6	996002	1010950	+	LG3	16031130	16038826	-	3	780113	802493	-
271	scaffold_6	1039612	1243282	+	LG3	15764862	16004116	-	3	717971	734528	+
272	scaffold_6	1503574	1718602	+	LG3	22998574	23228590	-	3	5402383	5438058	+
273	scaffold_6	1743565	1831501	+	LG3	22917786	22975733	-	3	5136266	5169074	+
274	scaffold_6	1865028	1909689	+	LG3	22848695	22880063	-	3	5267485	5278730	-
275	scaffold_6	1918349	2024301	+	LG3	22693400	22828821	-	3	5282999	5330988	-
276	scaffold_6	2094913	2234804	+	LG3	22307487	22628883	-	3	4733770	4817208	-
277	scaffold_6	2288293	2313613	+	LG3	16209823	16237826	+	3	4478915	4482133	+
278	scaffold_6	2317381	2332992	+	LG3	16241401	16253013	+	3	4392725	4440143	-
279	scaffold_6	2374078	2387666	+	LG3	16332412	16344102	+	3	4351348	4362226	+
280	scaffold_6	2435188	2674196	+	LG3	16390294	16638453	+	3	3504813	4259029	-
281	scaffold_6	2675613	2704132	+	LG3	16665093	16703279	+	3	3472166	3503292	-
282	scaffold_6	2911952	3011066	+	LG3	16839706	16928386	+	3	3215116	3242914	+
283	scaffold_6	3052110	3096868	+	LG3	17007613	17034322	+	3	2874150	2923880	-
284	scaffold_6	3102661	3225943	+	LG3	17063108	17402256	+	3	2841328	2842222	+
285	scaffold_6	3235537	3295821	+	LG3	17431168	17500293	+	3	2427970	2466762	+
286	scaffold_6	3337619	3409686	+	LG3	17544417	17626643	+	3	2163758	2246922	-
287	scaffold_6	3423100	3877087	+	LG3	17641394	17822203	+	3	2105055	2116843	+
288	scaffold_6	4089361	4158308	+	LG3	15466516	15576601	-	3	1703905	1758827	-
289	scaffold_6	4164135	4186388	+	LG3	15442259	15455295	+	3	1556729	1572791	-
290	scaffold_6	4200319	4250244	+	LG3	15392161	15429810	-	3	1574646	1578060	+
291	scaffold_6	4805311	4993765	+	LG3	25634902	25796610	-	3	7479042	7766162	+
292	scaffold_6	5030849	5145278	+	LG3	25525511	25594405	-	3	7835734	7888128	-
293	scaffold_6	6091597	6438532	+	LG3	26085031	26634910	-	3	9172889	9542414	+
295	scaffold_6	6840739	6952197	+	LG4	23316457	23449872	+	3	9834060	9901521	-
296	scaffold_6	6955171	7014185	+	LG4	23485179	23594685	+	3	9755560	9756381	+
297	scaffold_6	7019365	7035344	+	LG4	23600337	23635023	+	3	10155174	10163686	-
298	scaffold_6	7140941	7225886	+	LG3	26919861	27112660	-	3	10373153	10463767	+
299	scaffold_6	7321602	8232989	+	LG3	28063607	28329697	+	3	10724081	11862808	+
300	scaffold_6	8273442	8335173	+	LG3	31542976	31589737	-	3	11961570	11975344	-
301	scaffold_6	8342229	8371683	+	LG3	31409370	31479784	-	3	12000719	12186934	+
302	scaffold_6	8454283	8534484	+	LG3	31211254	31283784	+	3	12269327	12271481	-
303	scaffold_6	8546965	8635104	+	LG3	31293825	31349291	+	3	12505795	12531223	-
304	scaffold_6	8787672	8986792	+	LG3	21734285	21801546	-	3	12754746	12968466	+
305	scaffold_6	9272952	9352997	+	LG3	27490791	27543685	-	3	13577046	13602676	-
306	scaffold_6	11654743	12065993	+	LG3	28953614	29843379	-	3	16839087	16849976	-
307	scaffold_6	12875980	12886051	+	LG5	7372985	7380914	+	3	17506572	17516035	-
309	scaffold_6	15548626	15841647	+	LG1	14062619	14154451	+	9	32001511	32012566	+
310	scaffold_6	15943933	16608627	+	LG1	12549592	13122730	+	2	9184401	9342160	-
311	scaffold_6	16634041	16659296	+	LG1	13215299	13225061	+	3	17448892	17452654	+
312	scaffold_6	19307077	19465515	+	LG1	14494101	14585306	-	14	20699029	20701623	+
313	scaffold_6	20426838	20500484	+	LG5	22404050	22407642	-	2	19363907	19520039	-
316	scaffold_6	20843665	20868110	+	LG6	10665339	10668098	+	2	17880472	17923597	-
318	scaffold_6	21073832	21383130	+	LG6	34259308	34431881	+	2	17301091	17375321	-
319	scaffold_6	21388230	21468803	+	LG6	34438014	34600568	+	13	31841992	31848287	+
320	scaffold_6	21469914	21550255	+	LG6	34601541	34709162	+	2	16691427	16857451	-
321	scaffold_6	21600994	21878843	+	LG6	8581852	8989416	-	4	7716241	7725115	-
322	scaffold_6	22031877	22058642	+	LG6	8271715	8297584	+	4	8996554	9042346	+
323	scaffold_6	22136546	22159818	+	LG6	8167307	8207787	-	4	10503163	10538246	-
324	scaffold_6	22160714	22495922	+	LG6	4054754	4461863	+	4	11018058	11058145	-
325	scaffold_6	22508371	22616408	+	LG6	4490687	4578547	+	4	11381313	11390082	-
326	scaffold_6	22618336	22687640	+	LG6	4629812	4718550	+	4	11566063	11573546	-
327	scaffold_6	22693359	23098083	+	LG6	4723333	5271745	+	4	12595020	12620064	-
328	scaffold_6	23148987	24215391	+	LG6	5334197	6599260	+	4	12790421	15401700	+
329	scaffold_6	24216326	24244834	+	LG6	6600424	6652449	+	4	15434177	15465596	-
330	scaffold_6	24253325	24289770	+	LG6	6677481	6713231	+	4	15490125	15508131	+
331	scaffold_6	24290561	24383559	+	LG6	6714048	6804143	+	4	15558787	15561819	-
332	scaffold_6	24511293	24540975	+	LG6	6952825	6994046	+	4	16381245	16414047	-
333	scaffold_6	24586703	24653891	+	LG6	7074404	7136426	+	4	16590742	16738376	+
334	scaffold_6	24694214	24747901	+	LG6	7237104	7274696	-	4	16868543	16872544	-
335	scaffold_6	24753603	24813048	+	LG6	7198070	7231282	-	4	16919617	16935982	+
336	scaffold_6	25093009	25116566	+	LG6	7522751	7554587	+	4	17450013	17468948	-
337	scaffold_6	25120856	25393910	+	LG6	7559641	7923552	+	4	17479553	17874899	+
338	scaffold_6	25530074	25677940	+	LG6	3690107	3890463	+	4	18215835	18266812	+
339	scaffold_6	25679905	25735836	+	LG6	3891990	3950530	+	4	18465743	18468240	-
340	scaffold_6	25751070	25785847	+	LG6	3965638	4010825	+	4	18525434	18550156	-
341	scaffold_6	25815326	25842266	+	LG6	3632384	3656120	-	13	6256683	6257736	+
342	scaffold_6	25899450	26097590	+	LG6	3362408	3596605	-	4	18735653	18820363	+
343	scaffold_6	26097681	26138639	+	LG1	12397814	12451041	-	4	18909465	18960197	+
344	scaffold_6	26143826	26183821	+	LG1	12354797	12390675	-	4	18981871	18990320	-
345	scaffold_6	26184707	26223790	+	LG1	12290595	12351340	-	4	19051405	19079833	-
346	scaffold_6	26234213	26410875	+	LG1	12069265	12283871	-	4	19102552	19336159	+
347	scaffold_6	26487282	26504985	+	LG6	2000349	2023740	+	4	19511381	19536364	+
348	scaffold_6	26513680	26551592	+	LG6	2027737	2083865	+	4	19553276	19583122	-
349	scaffold_6	26555764	26573905	+	LG6	2099932	2130679	+	4	19622357	19638280	-
350	scaffold_6	26597412	26746544	+	LG6	2233671	2427432	+	4	19673754	19780980	+
351	scaffold_6	26747968	26826383	+	LG6	2427869	2579207	+	4	19925613	19930287	-
352	scaffold_6	26839946	26972577	+	LG6	2598532	2848230	+	4	20043959	20220140	+
353	scaffold_6	26982622	26994648	+	LG6	2856842	2871060	+	4	20246296	20263578	-
355	scaffold_6	27422648	27444713	+	LG6	7182126	7197337	+	4	20998402	21019354	-
357	scaffold_6	27727595	27779864	+	LG4	19718124	19720053	-	4	21418871	21485752	+
358	scaffold_6	27841789	27864685	+	LG5	2912411	2914990	-	4	21551260	21571424	-
360	scaffold_6	28614569	28858838	+	LG6	38809	196691	+	4	22678652	22910078	+
361	scaffold_2	506947	962128	+	LG6	21656062	21912547	-	2	34221423	34512532	-
362	scaffold_2	1021939	1141389	+	LG6	21555928	21629888	+	2	34180495	34182488	+
363	scaffold_2	1174887	1465323	+	LG6	21354065	21456086	-	2	34033446	34036397	+
364	scaffold_2	1969893	2055859	+	LG7	8138441	8256608	-	2	32678787	32690091	-
365	scaffold_2	2170973	2325897	+	LG7	7983415	8077582	-	2	32507017	32542042	+
366	scaffold_2	2402836	2410391	+	LG7	7863362	7898173	-	2	32387838	32398240	+
367	scaffold_2	2725311	2978410	+	LG7	7258784	7709455	-	2	31832958	32183060	-
368	scaffold_2	3135747	3926358	+	LG7	6056941	6290338	+	2	30917362	31290830	-
369	scaffold_2	7213136	7224757	+	LG5	16821705	16835707	-	4	5240312	5258247	-
370	scaffold_2	8984314	8998773	+	LG7	6754898	6775787	-	2	35139658	35145037	-
371	scaffold_2	9013145	9057858	+	LG7	6680527	6751824	-	2	35168007	35215099	+
372	scaffold_2	9290754	9572204	+	LG7	9500390	9693525	-	2	35229255	35233083	+
373	scaffold_2	9582810	9816123	+	LG7	9347616	9497647	-	2	35695581	35797906	+
374	scaffold_2	9894586	9907063	+	LG4	7286744	7295914	-	2	35852393	35859452	+
375	scaffold_2	10194136	10258905	+	LG7	8854122	8929207	-	2	36072998	36135097	+
376	scaffold_2	10475256	12085955	+	LG7	9783791	10289956	-	2	36282024	36290794	-
377	scaffold_2	12107129	12715007	+	LG7	10733579	11161576	+	2	28134827	28154923	+
378	scaffold_2	13301924	13628548	+	LG7	11599517	11645737	+	2	27383320	27457921	-
379	scaffold_2	13708551	13874103	+	LG3	12220060	12360891	+	2	27038501	27051484	+
380	scaffold_2	14153197	14937209	+	LG3	11582532	12080996	-	2	24527926	24531840	+
381	scaffold_2	15133586	15553881	+	LG7	12603563	13347309	-	2	25560882	25564862	+
382	scaffold_2	15566482	15945627	+	LG7	12069187	12585144	-	1	4861566	4862604	-
383	scaffold_2	15960083	16158530	+	LG7	11930854	12059501	-	5	3143323	3170949	+
384	scaffold_2	16200235	16209535	+	LG7	11570284	11579352	-	2	35611156	35620288	+
385	scaffold_2	16233340	16517227	+	LG7	11787216	11841003	-	2	22626687	22674693	+
387	scaffold_2	18361046	18459637	+	LG5	22050093	22054658	-	1	9355261	9390885	+
388	scaffold_2	18678420	18761883	+	LG5	12442866	12444830	+	1	9449554	9640026	-
391	scaffold_2	20039840	20425701	+	LG7	13429056	13501470	+	1	12176780	12950218	+
392	scaffold_2	20427001	20616421	+	LG7	13506443	13767973	+	9	5519314	5523179	+
393	scaffold_2	20623750	20704444	+	LG7	13784812	13876096	+	1	13295426	13312195	-
394	scaffold_2	20707195	20749933	+	LG7	13912913	13938095	+	1	13587276	13621888	-
395	scaffold_2	20753261	20892614	+	LG7	13949814	14141948	+	1	13557676	13562722	+
396	scaffold_2	20903600	21049523	+	LG7	14151356	14449998	+	1	13860990	13911390	-
397	scaffold_2	21060894	21150228	+	LG7	14461995	14531304	+	1	14140040	14159313	-
398	scaffold_2	21156013	21191879	+	LG7	14546684	14581488	+	1	14226705	14235359	+
399	scaffold_2	21298076	21306362	+	LG4	18307158	18315284	+	1	14642786	14650248	-
400	scaffold_2	21319085	21337711	+	LG7	14804696	14840628	+	1	14972828	14980448	+
401	scaffold_2	21385267	21586429	+	LG7	14876066	14951370	+	1	14859724	14935146	-
402	scaffold_2	21611343	21650260	+	LG7	14966254	15008415	+	1	15961628	16021514	+
403	scaffold_2	21652064	21729663	+	LG7	15023311	15101453	+	1	16121188	16125819	-
404	scaffold_2	21749148	21825726	+	LG7	19444240	19477030	-	1	17096534	17117903	+
405	scaffold_2	21959652	22002576	+	LG7	19069721	19125332	-	1	17445240	17465097	-
406	scaffold_2	22025249	22196829	+	LG7	18826941	19053255	-	1	16508227	16757529	-
407	scaffold_2	22220169	22266440	+	LG7	18676795	18746470	-	1	16489777	16497902	+
408	scaffold_2	22267939	22275457	+	LG7	18654771	18661589	-	1	16431941	16439801	-
409	scaffold_2	22298712	22336010	+	LG7	18575052	18617701	-	1	16319154	16345577	+
410	scaffold_2	22412793	22452126	+	LG7	18427274	18480950	-	1	18222279	18255245	-
411	scaffold_2	22472638	22834821	+	LG7	19937082	20364322	+	1	18287858	18314972	-
412	scaffold_2	22848946	23098311	+	LG7	20436224	20720212	+	4	2197910	2529031	+
413	scaffold_2	23099754	23248061	+	LG7	20721019	20859580	+	4	2582452	2643954	+
414	scaffold_2	23254976	23272076	+	LG7	20863173	20882143	+	1	21264833	21274169	+
415	scaffold_2	23278192	23632620	+	LG7	20888304	21390709	+	4	2700901	3279367	+
416	scaffold_2	23653133	23698935	+	LG7	21416353	21486730	+	4	3340651	3354011	-
417	scaffold_2	23699827	23917878	+	LG7	21488879	21750955	+	1	22216979	22671320	-
418	scaffold_2	23997735	24034131	+	LG7	21844562	21885866	+	1	22867128	22874877	+
419	scaffold_2	24067986	24133287	+	LG7	21915142	22014480	+	14	922351	928709	-
420	scaffold_2	24157740	24287458	+	LG7	22042552	22310866	+	1	23660711	23806995	+
421	scaffold_2	24342963	24362834	+	LG7	22340110	22386482	+	1	23894701	23930907	-
422	scaffold_2	24439868	24510079	+	LG7	18272930	18338077	-	1	24070909	24201140	+
423	scaffold_2	24563113	24574833	+	LG7	18181430	18221377	-	1	24279002	24293763	-
424	scaffold_2	24759758	24931909	+	LG7	17696098	17924156	-	1	25112170	25320442	+
425	scaffold_2	24944313	24997467	+	LG7	17604251	17679848	-	1	25376320	25445853	-
426	scaffold_2	25002157	25047882	+	LG7	17546231	17599700	-	1	25453281	25454044	-
427	scaffold_2	25058319	25108245	+	LG7	17472910	17539109	-	1	25542771	25546226	-
428	scaffold_2	25145628	25231046	+	LG7	17291413	17421812	-	1	26901013	26991971	+
429	scaffold_2	25277831	25315173	+	LG7	17189229	17221554	-	1	27107719	27139614	-
430	scaffold_2	25361723	25471086	+	LG7	16984914	17116031	-	1	27196706	27342316	+
431	scaffold_2	25490230	25498888	+	LG7	16937243	16946272	-	1	27395826	27404851	-
432	scaffold_2	25588612	25620694	+	LG7	16782581	16814096	-	1	27587759	27599135	-
433	scaffold_2	25679689	25876323	+	LG7	16349510	16699221	-	1	27773108	27987309	+
434	scaffold_2	25915400	26037700	+	LG7	16037155	16254406	-	1	28240639	28307648	-
435	scaffold_2	26038133	26055920	+	LG7	16018428	16036411	-	1	28380443	28393474	-
436	scaffold_2	26091111	26330508	+	LG7	15574787	15929201	-	1	28479092	28800923	+
437	scaffold_2	26332780	26379094	+	LG7	15484506	15556021	-	1	28821828	28840670	+
438	scaffold_2	26386375	26557729	+	LG7	15275748	15466631	-	1	28905784	28924639	-
439	scaffold_2	26559152	26605812	+	LG7	15228326	15273592	-	1	29103762	29130678	-
440	scaffold_2	26616431	26652150	+	LG7	15178113	15220975	-	1	29189016	29216939	+
441	scaffold_2	26695719	26724663	+	LG7	15154995	15167002	-	1	29259990	29268588	-
442	scaffold_7	3267489	3413372	+	LG1	21656284	21730456	-	14	509976	539285	+
443	scaffold_7	3602302	4054524	+	LG1	23814698	23938502	+	14	305275	348012	+
447	scaffold_7	4635413	6340252	+	LG6	24654376	24663009	-	14	42327	118448	-
448	scaffold_7	6345212	6591963	+	LG6	24686820	24725093	+	9	8311457	8313060	+
449	scaffold_7	7153818	7588927	+	LG6	24542726	24580994	-	14	13434719	13436077	-
450	scaffold_7	7661400	7675119	+	LG7	8276518	8285299	+	14	13415689	13429496	-
451	scaffold_7	8608002	8703686	+	LG6	25184001	25229227	+	14	12108347	12134132	+
452	scaffold_7	8775723	8784444	+	LG6	25254597	25263436	-	3	13000993	13012049	-
453	scaffold_7	9198457	9636339	+	LG6	16243893	16507935	+	14	10319306	10361002	-
454	scaffold_7	9835620	9934115	+	LG6	15706751	15849229	+	14	9855002	9857549	+
455	scaffold_7	10193321	10219432	+	LG7	19493550	19509652	-	14	8733724	8756109	+
456	scaffold_7	10363616	10465278	+	LG6	25478004	25562287	-	14	7712376	7742246	-
457	scaffold_7	10732988	10950942	+	LG6	16772812	17048851	-	14	6930499	7386878	-
458	scaffold_7	11125220	12464182	+	LG6	17673168	18345819	+	5	4164	127860	-
459	scaffold_7	12468494	12491989	+	LG6	18352101	18370107	+	13	32561222	32563011	+
460	scaffold_7	12520551	12613398	+	LG6	18501712	18659670	+	13	32193522	32441657	-
461	scaffold_7	12710788	12764902	+	LG6	18734979	18832312	-	14	5691383	5716354	+
462	scaffold_7	12981965	13246248	+	LG6	19252755	19524208	+	14	5230669	5373752	-
463	scaffold_7	13267232	13508843	+	LG6	23036801	23598122	+	14	4345721	4367156	+
464	scaffold_7	13526908	13590000	+	LG6	23628752	23697648	+	14	4285740	4312817	-
465	scaffold_7	13623749	13771343	+	LG6	23806579	24024753	+	14	2029879	2042720	+
466	scaffold_7	14107622	14188598	+	LG6	20910024	21043122	-	4	8964649	8974033	-
467	scaffold_7	14199888	14233947	+	LG6	20856611	20897098	-	4	8920079	8951586	+
468	scaffold_7	14263299	14401923	+	LG6	20609161	20843347	-	4	8793701	8794532	-
469	scaffold_7	14415934	14841115	+	LG6	19966481	20590654	-	14	1265693	1280521	+
470	scaffold_7	14843728	14915978	+	LG6	19845721	19950401	-	14	16437605	16536385	-
471	scaffold_7	14918350	14931814	+	LG6	21922009	21938450	+	14	16612412	16623903	+
472	scaffold_7	14999966	15046538	+	LG6	22047893	22126064	+	14	16954191	16959160	-
473	scaffold_7	15064527	15155568	+	LG6	9415503	9548213	-	5	19913970	19919981	+
474	scaffold_7	15224107	15369661	+	LG6	9026711	9189480	-	4	6168254	6171579	-
475	scaffold_7	15430057	15686083	+	LG6	34817516	35148355	+	2	15838420	16545845	-
476	scaffold_7	15688829	15744802	+	LG6	35150170	35206536	+	2	15819257	15826104	+
477	scaffold_7	15756762	15820165	+	LG6	35216127	35302055	+	2	15590802	15608619	-
478	scaffold_7	15828162	16177677	+	LG6	35312842	35373873	+	2	14215712	15445382	-
480	scaffold_7	16273555	16768967	+	LG1	10336441	10357473	-	2	13005871	14084013	-
481	scaffold_7	16773304	16847413	+	LG1	10251197	10330908	-	2	12927281	12929963	+
482	scaffold_7	16912471	17163568	+	LG1	9864770	10187992	-	2	12440486	12727557	-
483	scaffold_7	17191775	17246043	+	LG1	9728421	9788695	+	2	12121288	12136938	-
484	scaffold_7	17376098	17476306	+	LG1	9511893	9612998	-	2	11394990	11406983	+
485	scaffold_7	17543259	17558111	+	LG1	9434619	9442587	-	2	11241164	11269734	-
486	scaffold_7	17610227	17637798	+	LG1	9346844	9388108	-	2	11091697	11099443	+
487	scaffold_7	17655557	17685382	+	LG1	9267169	9295208	-	2	10955172	10967302	+
488	scaffold_7	17781426	17867742	+	LG1	9029717	9138137	-	2	10682506	10800255	-
489	scaffold_7	17897181	17916801	+	LG1	8947792	8967613	-	2	10552899	10568001	+
490	scaffold_7	18020684	18049458	+	LG1	8794633	8824162	-	2	10344259	10381852	-
491	scaffold_7	18083782	18379876	+	LG1	8542524	8793645	-	2	8895358	9089080	-
492	scaffold_7	18410388	18461756	+	LG1	8441675	8508062	-	2	8551066	8574818	+
493	scaffold_7	18539148	18553447	+	LG1	8368947	8395410	+	2	8355308	8371310	-
494	scaffold_7	18564281	18645297	+	LG1	8183045	8228083	-	2	8297493	8325155	-
495	scaffold_7	18672556	18686774	+	LG1	8137612	8152101	-	2	8130174	8143671	+
496	scaffold_7	18706103	18742472	+	LG1	8073712	8107272	-	2	8072755	8114486	-
497	scaffold_7	18780282	18828196	+	LG1	7958557	8013203	-	2	7807989	7810396	+
498	scaffold_7	18936444	19112271	+	LG1	7597596	7798604	-	2	7145565	7173669	-
499	scaffold_7	19143386	19306059	+	LG1	7343266	7531215	-	2	6543670	6583230	+
500	scaffold_7	19309602	19318461	+	LG1	7320431	7329220	+	2	6587150	6596422	+
501	scaffold_7	19327512	19401304	+	LG1	7250695	7317017	-	2	6465863	6529792	-
502	scaffold_7	19402295	19453232	+	LG1	7195601	7249753	-	2	6310049	6323075	+
503	scaffold_7	19712057	19739397	+	LG1	6908552	6949544	-	2	5872880	5938091	-
504	scaffold_7	19739477	19777532	+	LG1	6879094	6908453	-	2	5837938	5871011	+
505	scaffold_7	19778939	19808886	+	LG1	6829435	6873614	-	2	5806760	5807966	+
506	scaffold_7	19811081	19866917	+	LG1	6705132	6795835	-	13	31809481	31819991	-
507	scaffold_7	19871183	19956928	+	LG1	6593513	6686285	-	2	5639112	5661291	+
508	scaffold_7	19959385	19992283	+	LG1	6546267	6590231	-	2	5550405	5569068	+
509	scaffold_7	20031460	20048336	+	LG1	6471522	6496927	-	2	5461733	5471839	+
510	scaffold_7	20146004	20323140	+	LG1	6153671	6338330	-	2	4983704	5254506	-
511	scaffold_7	20346041	20361604	+	LG1	6127066	6141817	-	2	4893994	4911442	+
512	scaffold_7	20410190	20471201	+	LG5	23166997	23225895	-	2	4795181	4828797	-
513	scaffold_7	20476517	20588923	+	LG1	344458	473543	+	2	4432009	4789887	-
514	scaffold_7	20640767	20705611	+	LG1	2082372	2156945	+	2	4207338	4301965	-
515	scaffold_7	20733333	20759161	+	LG1	2223496	2268689	+	2	4158904	4170768	+
516	scaffold_7	20782597	20846188	+	LG1	2293555	2378280	+	2	4012489	4070035	-
517	scaffold_7	20858207	20879987	+	LG1	2409126	2416912	+	2	3793103	3810597	+
518	scaffold_7	20936506	20975624	+	LG1	2484145	2531315	+	2	3501186	3503958	+
519	scaffold_7	20987319	21018550	+	LG1	2547215	2577781	+	2	3419976	3453622	-
520	scaffold_7	21022823	21038119	+	LG1	2583600	2597008	+	2	3378229	3396476	+
521	scaffold_7	21075715	21190126	+	LG1	2650895	2764879	+	2	3245855	3342018	-
522	scaffold_7	21194135	21219549	+	LG1	2775317	2804852	+	2	3201420	3221902	+
523	scaffold_7	21236101	21258293	+	LG1	2811978	2832292	+	2	3141057	3144826	+
524	scaffold_7	21260136	21441296	+	LG1	2869170	3091459	+	2	2801688	3097028	-
525	scaffold_7	21486577	21519741	+	LG1	3147414	3187090	+	2	2573189	2577028	+
526	scaffold_7	21523174	21550707	+	LG1	3188278	3218502	+	2	2549282	2563312	-
527	scaffold_7	21571784	21595447	+	LG1	3244445	3401378	+	2	2432146	2441753	+
528	scaffold_7	21717493	21732162	+	LG1	3823435	3837368	+	2	1759441	1772694	+
529	scaffold_7	21735068	21945121	+	LG1	3559824	3813783	-	2	7119842	7130220	+
530	scaffold_7	22032989	22191058	+	LG1	711774	852326	+	2	1606199	1620512	+
531	scaffold_7	22191909	22220636	+	LG1	852930	900188	+	2	1460543	1481621	+
532	scaffold_7	22234534	22365369	+	LG1	920721	1034311	+	2	1361790	1364932	+
533	scaffold_7	22366494	22469417	+	LG1	1036683	1110482	+	2	1229032	1311433	-
534	scaffold_7	22493816	22541929	+	LG1	1140932	1207899	+	2	1171223	1173140	+
535	scaffold_7	22547993	22577558	+	LG1	1216043	1243876	-	2	1078694	1088742	-
536	scaffold_7	22585147	22639900	+	LG1	1250674	1291951	+	2	1020264	1067989	-
545	scaffold_3	2421164	2605541	+	LG4	360634	436656	+	13	29103947	29575785	-
546	scaffold_3	2662215	2685128	+	LG4	588058	621995	+	13	28832597	28843413	+
547	scaffold_3	2743939	2887965	+	LG4	749769	985976	+	13	28692869	28694713	-
548	scaffold_3	3131414	4083580	+	LG6	9711397	10660298	+	9	18572371	20238982	+
549	scaffold_3	4123687	4158864	+	LG6	11936076	12020117	-	9	20295426	20455658	+
550	scaffold_3	4193662	4286573	+	LG6	10710473	10892406	+	1	17599949	17609220	-
551	scaffold_3	4300625	4383022	+	LG6	10909886	10966612	+	1	11458271	11473086	+
552	scaffold_3	4400844	4471468	+	LG6	11018173	11051402	+	1	20148487	20150485	+
553	scaffold_3	4873421	5242677	+	LG6	11425110	11848669	+	8	7074032	7655248	+
554	scaffold_3	5279926	5863749	+	LG6	15051123	15538899	-	4	17108440	17109831	+
555	scaffold_3	5892412	5929783	+	LG6	15012966	15024159	-	5	19331106	19342748	+
556	scaffold_3	6074318	6107900	+	LG6	14868265	14897269	-	5	19169244	19201933	-
557	scaffold_3	6218932	6415919	+	LG6	14619676	14765181	-	13	23466537	23474970	-
558	scaffold_3	6469046	6687770	+	LG6	14452975	14569416	-	14	14552745	14553786	+
559	scaffold_3	6700316	7381266	+	LG6	14092092	14430019	-	9	24283578	24822231	+
560	scaffold_3	7398772	7521786	+	LG6	13986098	14089392	-	9	24831455	24839900	-
561	scaffold_3	7524611	7698923	+	LG6	13879478	13984198	-	9	26016473	26025215	+
562	scaffold_3	10459672	10844878	+	LG3	12441910	12449550	+	9	28363515	28820398	+
563	scaffold_3	12424415	12489060	+	LG5	17045235	17065831	-	9	29064127	29075461	-
564	scaffold_3	12646624	12940880	+	LG1	22039911	22190775	+	9	29277021	29298951	-
565	scaffold_3	13462108	13515603	+	LG6	25901662	25925440	+	9	12145045	12178622	+
566	scaffold_3	13670761	13843421	+	LG6	26432426	26652479	+	9	11629472	11854733	-
567	scaffold_3	14109806	14123864	+	LG6	26882845	26896119	+	9	11360049	11370750	+
568	scaffold_3	14146792	14334494	+	LG6	26920530	27094844	+	9	11060477	11235014	-
569	scaffold_3	14381451	14560766	+	LG4	87376	171297	-	9	10911108	10917473	+
570	scaffold_3	14653852	14958285	+	LG6	27418700	27720783	-	8	18145436	18174203	-
571	scaffold_3	15041007	15063538	+	LG6	27213411	27367707	-	9	9866276	9872782	-
572	scaffold_3	15065720	15081990	+	LG6	27187603	27210964	-	9	9835355	9849896	+
573	scaffold_3	15086731	15158570	+	LG6	27123080	27183396	-	9	9795742	9826805	-
574	scaffold_3	15339811	15359650	+	LG6	24426033	24435506	-	9	9413592	9418799	+
575	scaffold_3	15361142	15496674	+	LG6	24243088	24424408	-	9	9203519	9406137	-
576	scaffold_3	15594874	15946849	+	LG3	3410814	3691628	-	9	8807874	8944000	-
577	scaffold_3	15948919	15960972	+	LG3	3395321	3407963	-	9	8282162	8290845	-
578	scaffold_3	15989935	16014401	+	LG6	27845352	27889974	+	9	8125355	8139461	+
579	scaffold_3	16016099	16270176	+	LG6	27893749	28202484	+	9	7724282	8115516	-
580	scaffold_3	16278110	16309342	+	LG6	28211048	28232671	+	9	7676830	7705074	+
581	scaffold_3	16318091	16373413	+	LG6	27771333	27820058	-	9	7635580	7660263	+
582	scaffold_3	16376167	16452969	+	LG6	34133280	34230480	-	3	8230972	8231839	+
583	scaffold_3	16460556	16540456	+	LG6	34045682	34123130	-	9	7337349	7429126	-
584	scaffold_3	16600617	16619341	+	LG6	33943594	33949779	-	9	7207276	7229453	+
585	scaffold_3	16713773	16915534	+	LG6	33679198	33792453	-	9	6778475	6885128	-
586	scaffold_3	16933591	16966689	+	LG6	33606512	33629235	-	9	6742102	6755144	+
587	scaffold_3	17451837	17500506	+	LG6	31144982	31211673	+	14	7793002	7799845	-
588	scaffold_3	17529316	17556828	+	LG6	31331042	31357186	+	9	6012808	6018071	+
589	scaffold_3	17560355	17764528	+	LG6	31361166	31525983	+	9	5847593	5980085	-
590	scaffold_3	17987660	18163500	+	LG6	31632091	31793706	+	9	5030314	5077964	+
591	scaffold_3	18272745	18345592	+	LG6	31885149	31961103	+	9	4847598	4900175	-
592	scaffold_3	18467900	18518005	+	LG6	32086547	32189415	+	9	4661547	4691522	+
593	scaffold_3	18522125	18596276	+	LG6	32194124	32247549	+	9	4593158	4614155	+
594	scaffold_3	19126996	19149339	+	LG6	32624846	32666022	+	9	3865876	3947702	-
595	scaffold_3	19163947	19187429	+	LG6	32717553	32749280	+	9	3825158	3843698	+
596	scaffold_3	19193459	19413914	+	LG6	32763372	32990140	+	9	3728869	3806747	-
597	scaffold_3	19414862	19431064	+	LG6	32990988	33013459	+	9	3558196	3567386	+
598	scaffold_3	19465026	19512197	+	LG6	33026886	33104473	+	9	3519100	3524676	+
599	scaffold_3	19513696	19579601	+	LG6	33106473	33190703	+	9	3424466	3431315	+
600	scaffold_3	19583613	19640860	+	LG6	33193148	33348848	+	9	3246784	3264244	+
601	scaffold_3	19650919	19659117	+	LG2	14464054	14471630	-	2	21729037	21736653	-
602	scaffold_3	19674627	19774370	+	LG6	33413699	33585497	+	9	3051847	3080097	+
603	scaffold_3	19814793	19905659	+	LG6	1561141	1651844	+	9	2812050	2939564	+
604	scaffold_3	19915319	19942065	+	LG6	1689521	1719312	+	9	2736767	2749264	+
605	scaffold_3	20070129	20115489	+	LG6	1895285	1950714	+	9	2436264	2490237	-
606	scaffold_3	20228312	20379934	+	LG6	36608401	36800547	+	9	2037263	2245151	-
607	scaffold_3	20387594	20467094	+	LG6	36813287	36901475	+	9	1986618	2009282	+
608	scaffold_3	20472916	20507965	+	LG6	36914343	36960729	+	9	1858664	1863283	+
609	scaffold_3	20511665	20666223	+	LG6	36966744	37147621	+	9	1685648	1813895	-
610	scaffold_3	20711772	20723237	+	LG6	37258437	37270509	+	9	1617085	1626158	-
611	scaffold_3	20736192	20769514	+	LG6	37225498	37253138	-	9	1606394	1611735	-
612	scaffold_3	20814318	20902339	+	LG6	37328514	37501744	+	9	1547317	1563352	+
613	scaffold_3	20903186	20913590	+	LG6	37525962	37538970	-	9	1370658	1374152	+
614	scaffold_3	20961995	21003949	+	LG6	37661267	37734907	+	9	1276359	1278380	+
615	scaffold_3	21062930	21121716	+	LG6	37740914	37841773	+	9	1189981	1247780	-
616	scaffold_3	21122301	21128920	+	LG6	37842578	37849073	+	9	1126580	1132057	+
617	scaffold_3	21130460	21450728	+	LG6	37864890	37909414	+	9	779849	1121310	-
618	scaffold_3	21550428	21590628	+	LG6	38029810	38069048	+	9	591530	621019	+
619	scaffold_3	21631186	21768705	+	LG6	38110489	38282202	+	9	378849	517605	-
620	scaffold_3	21769862	21798347	+	LG6	38283381	38308722	+	9	336487	357102	+
621	scaffold_3	21802228	21870366	+	LG6	38311756	38362343	+	9	307796	325612	-
622	scaffold_3	21946294	21970131	+	LG6	38398866	38410331	-	9	185893	216917	+
623	scaffold_8	85781	407829	+	LG2	7456391	7884421	-	14	2572154	2614969	-
624	scaffold_8	423125	537852	+	LG2	7242637	7451250	-	3	15871622	16074029	+
626	scaffold_8	1662396	2521120	+	LG2	4743515	5424069	-	8	21783441	21788703	-
627	scaffold_8	2567297	6017863	+	LG2	842565	2189490	-	9	22379894	22669030	-
628	scaffold_8	9290693	9596305	+	LG2	495437	503796	-	5	28714152	28743829	+
629	scaffold_8	10187913	10478875	+	LG2	6873063	7007393	-	5	29569791	29731169	+
630	scaffold_8	10481941	11153939	+	LG2	6455255	6868977	-	14	5035692	5045297	-
631	scaffold_8	11166623	11393992	+	LG2	6178131	6377493	-	13	33331889	33332952	+
632	scaffold_8	11432349	11522300	+	LG2	6093731	6142350	-	8	2301717	2306172	-
633	scaffold_8	11528212	11788617	+	LG2	8371027	8815883	-	8	2330331	2502909	+
634	scaffold_8	12139731	12178006	+	LG2	3831609	3857140	+	8	3403652	3430700	+
635	scaffold_8	12224034	12251556	+	LG5	3695845	3701082	-	8	3456067	3469134	+
636	scaffold_8	12253716	12444233	+	LG5	3710674	3963149	+	3	15667636	15724432	+
637	scaffold_8	12806512	13045350	+	LG2	3871471	4048635	+	3	18255928	18263660	-
638	scaffold_8	13239472	13608593	+	LG2	4217432	4672265	-	14	11315802	11319072	+
639	scaffold_8	13622032	13630971	+	LG2	4180859	4214820	-	14	11375897	11409397	-
640	scaffold_8	14037038	14185765	+	LG3	23626646	23760847	-	5	28168306	28177795	+
641	scaffold_8	14189113	14393906	+	LG3	23314990	23612994	-	5	27680423	28151285	-
642	scaffold_8	14428472	14529331	+	LG2	8225188	8268775	-	5	27463764	27468227	+
644	scaffold_8	15663948	15910225	+	LG2	7016517	7195172	-	5	23813212	23816369	+
645	scaffold_8	15945146	16036880	+	LG2	7901794	8096455	-	5	27344911	27391809	-
646	scaffold_8	16409382	16548069	+	LG2	2925312	2942751	+	8	8698612	8949718	-
647	scaffold_8	16654638	16747982	+	LG2	3037084	3143970	+	8	8556266	8572183	+
648	scaffold_8	16847983	16988163	+	LG2	9137740	9242200	+	14	14625801	14629803	+
649	scaffold_8	17075465	17192384	+	LG2	9427280	9668496	+	5	21547337	21559504	-
650	scaffold_8	17197806	17260355	+	LG2	9675047	9749639	+	5	21600238	21602895	-
651	scaffold_8	17263786	17418333	+	LG2	9753063	9913755	+	5	21641003	21680467	-
652	scaffold_8	17433884	17534064	+	LG2	9951109	10113319	+	8	9749464	9758683	+
653	scaffold_8	17624676	17768277	+	LG2	10206888	10391070	+	5	18858142	18910720	+
654	scaffold_8	17794731	17814633	+	LG2	10447556	10490655	+	4	10210928	10212817	+
655	scaffold_8	17833190	17895697	+	LG2	10520446	10591951	+	5	17874810	17899866	+
656	scaffold_8	18169036	18192626	+	LG2	11055516	11085036	+	5	17133177	17156804	+
657	scaffold_8	18195804	18220088	+	LG2	11095367	11125391	+	5	17076600	17101245	+
658	scaffold_8	18270757	18641267	+	LG2	11189541	11755040	+	5	16354264	16966483	-
659	scaffold_8	18681898	18722745	+	LG2	13588257	13703221	-	5	16123609	16201537	-
660	scaffold_8	18768020	18797693	+	LG2	13436572	13463165	-	5	15988036	15995333	+
661	scaffold_8	18814296	19100360	+	LG2	13071704	13414985	-	5	15534035	15922231	-
662	scaffold_8	19193391	19221800	+	LG2	12906790	12966438	-	5	15307203	15320269	+
663	scaffold_8	19279035	19302047	+	LG2	12784247	12810921	+	5	15113892	15137267	+
664	scaffold_8	19303933	19535652	+	LG2	12380818	12780360	-	5	15138727	15229231	+
665	scaffold_8	19545148	19930868	+	LG2	11902836	12360764	-	5	14232664	14430607	-
666	scaffold_8	19936604	20239075	+	LG2	17064276	17415179	-	3	29357020	30691033	+
667	scaffold_8	20401347	20436579	+	LG2	17607527	17664610	+	3	31036680	31067846	-
668	scaffold_8	20446641	20510205	+	LG2	17686879	17756312	+	3	31103571	31105747	-
669	scaffold_8	20511672	20563297	+	LG2	17759044	17842702	+	3	31213090	31263059	-
670	scaffold_8	20602317	20863102	+	LG2	17926264	18290009	+	3	31311620	31589031	+
672	scaffold_8	21121681	21160916	+	LG2	18411323	18441103	+	3	32006592	32042324	-
673	scaffold_8	21185033	21250783	+	LG2	18484153	18571948	+	3	32215403	32291928	+
674	scaffold_8	21304046	21313717	+	LG2	18647045	18655705	+	3	32387500	32393654	-
675	scaffold_8	21353729	21489427	+	LG2	18713904	18911671	+	3	32459694	32465767	-
676	scaffold_8	21526432	21562814	+	LG5	27554075	27609453	+	3	32799624	32831537	-
677	scaffold_8	21591442	21651280	+	LG5	27911839	27982022	-	2	19344631	19349805	+
678	scaffold_8	21652528	21712437	+	LG5	27804891	27910123	-	3	33027606	33111632	-
679	scaffold_8	21726301	21751649	+	LG5	27745370	27783858	+	3	32945435	32958403	+
680	scaffold_8	21762806	21793052	+	LG5	27621865	27734509	-	3	32920376	32936221	+
681	scaffold_5	121814	484654	+	LG5	17909168	18289352	+	9	10581430	10582587	-
683	scaffold_5	718783	1280425	+	LG5	18729568	19056446	+	8	25468861	25470673	-
684	scaffold_5	1686432	1986660	+	LG5	29295886	29580716	+	8	24785668	24786260	-
686	scaffold_5	3627866	3917466	+	LG5	28587283	28769984	-	1	29137505	29138234	-
687	scaffold_5	3936287	4862816	+	LG5	19238099	19933864	+	9	27665199	27666180	+
688	scaffold_5	4893824	5055785	+	LG5	19954172	20113726	+	1	23417806	23421989	-
689	scaffold_5	5099375	5227660	+	LG5	20119315	20226198	+	2	32956143	32957655	-
690	scaffold_5	5240443	5306346	+	LG5	20245048	20275845	-	2	33035332	33043807	+
691	scaffold_5	5321293	5830301	+	LG5	20288969	20618299	+	2	33105491	33110592	-
692	scaffold_5	5831651	5870176	+	LG5	20619460	20639459	+	4	2545716	2547377	+
693	scaffold_5	5934836	6327799	+	LG5	20719397	20826482	+	1	5676866	5690237	+
694	scaffold_5	6389092	7713545	+	LG5	20905790	21203874	+	4	1440514	1492928	-
695	scaffold_5	7911350	7920564	+	LG5	11156685	11176138	+	4	3755541	3775568	-
696	scaffold_5	8063732	8076762	+	LG5	11382863	11430238	-	4	4009838	4022998	-
697	scaffold_5	8169269	8246998	+	LG5	11455097	11501943	+	4	4068804	4077805	-
698	scaffold_5	8307917	8442464	+	LG5	11538297	11672402	-	4	4219914	4221650	-
699	scaffold_5	8783029	8958292	+	LG5	219850	324439	+	9	25510927	25738845	+
700	scaffold_5	8998278	9417946	+	LG5	349984	580051	+	4	5711595	5756804	+
701	scaffold_5	9433124	9697129	+	LG5	595562	755601	+	4	5061941	5063136	+
702	scaffold_5	9704274	10010452	+	LG5	779092	971520	+	2	11834758	11836591	-
703	scaffold_5	10012374	10181958	+	LG5	974951	1028725	+	2	11910568	11912188	-
704	scaffold_5	10309059	10339321	+	LG5	1196578	1226847	+	14	13274540	13290551	+
705	scaffold_5	10462358	10708169	+	LG5	1256843	1452133	+	14	16973220	16992273	-
706	scaffold_5	10712625	10797410	+	LG5	1498938	1534611	+	14	17654634	17671833	-
707	scaffold_5	10803877	10989430	+	LG5	1544034	1723368	+	14	17805456	17815838	-
708	scaffold_5	10995015	11057025	+	LG5	1727499	1779228	+	14	18419858	18425447	-
709	scaffold_5	11062476	11218631	+	LG5	1784054	1959870	+	14	18500550	18508974	-
710	scaffold_5	11283417	11323923	+	LG5	2002804	2050831	+	2	33394819	33443248	-
711	scaffold_5	11463495	11886707	+	LG5	2139397	2662663	+	14	14068111	14079115	+
712	scaffold_5	11903567	12142097	+	LG5	2674197	2863839	+	2	18370722	18826417	+
713	scaffold_5	12162499	12191167	+	LG5	2977350	3015581	+	2	18864491	18887383	-
714	scaffold_5	12196188	12453239	+	LG5	7565299	7699258	-	13	10787828	11159138	-
715	scaffold_5	12480840	12516636	+	LG5	7329116	7362763	-	13	10705071	10759867	-
716	scaffold_5	12555975	12670709	+	LG5	7230649	7294267	-	13	10576412	10595404	+
717	scaffold_5	12706642	13212092	+	LG5	6781156	7188378	-	14	18705057	20160611	+
721	scaffold_5	13917387	13972138	+	LG5	3973858	4057595	+	14	22460164	22480357	-
722	scaffold_5	13972910	14005022	+	LG4	22381548	22424394	-	14	22590064	22592134	+
723	scaffold_5	14017671	14135953	+	LG4	22281571	22376487	-	14	22620147	22636114	-
724	scaffold_5	14163426	14343139	+	LG4	21884713	22140772	-	14	22780818	22881836	-
725	scaffold_5	14345284	14387432	+	LG4	21833389	21882309	-	9	15178978	15212535	+
726	scaffold_5	14391167	14421782	+	LG4	21750890	21829122	-	9	15241799	15251519	-
727	scaffold_5	14430319	14466093	+	LG4	21690411	21722683	-	9	15320376	15325485	+
728	scaffold_5	14482226	14648490	+	LG5	3307348	3566785	-	14	23963612	24108391	+
729	scaffold_5	14732279	14749110	+	LG5	3190760	3204563	-	14	24277087	24293589	-
730	scaffold_5	14805184	14824264	+	LG2	296435	322250	+	14	24333696	24334553	-
731	scaffold_5	15024031	15094735	+	LG5	12995098	13130426	+	14	24733785	24762416	-
732	scaffold_5	15097465	15136585	+	LG5	13133758	13163897	+	14	24887902	24924261	-
733	scaffold_5	15164778	15390014	+	LG5	13192708	13592779	+	14	24955521	25074132	+
734	scaffold_5	15400102	15581313	+	LG5	8030912	8218912	+	14	25381603	25399914	-
735	scaffold_5	15727784	16116870	+	LG5	8279049	8687963	+	14	25492777	26207031	+
736	scaffold_5	16313899	16341471	+	LG5	8771848	8842284	+	14	26299138	26332856	-
737	scaffold_5	16396998	16451617	+	LG5	8928975	9012002	+	14	26382692	26438365	+
738	scaffold_5	16533629	16618774	+	LG5	9076849	9152012	+	14	26555576	26587328	-
739	scaffold_5	16638935	16761922	+	LG5	9182637	9286956	+	14	26684437	26718614	-
740	scaffold_5	16767258	16790190	+	LG5	9290894	9400056	+	14	26827229	26847324	-
741	scaffold_5	16796293	16836753	+	LG5	9417269	9442188	+	14	26857154	26862673	-
742	scaffold_5	16837093	17040996	+	LG5	9445812	9626262	+	14	26901405	27058791	+
743	scaffold_5	17042314	17104811	+	LG5	9628150	9711190	+	14	27115014	27155477	-
744	scaffold_5	17165064	17258536	+	LG5	7872810	7991236	-	14	27419963	27564389	+
745	scaffold_5	17259303	17387590	+	LG5	7702182	7868645	-	14	27574253	27579204	-
746	scaffold_5	17393575	17525482	+	LG5	12794367	12931213	-	14	27856541	27856925	-
747	scaffold_5	17540186	17578837	+	LG5	12752144	12783262	-	14	27995677	27998496	-
748	scaffold_5	17694870	17822548	+	LG5	12449427	12607421	-	14	28181618	28296196	+
749	scaffold_5	17826662	18033448	+	LG5	12264912	12439921	-	14	28311156	28358754	-
750	scaffold_5	18092316	18213360	+	LG5	11999628	12178703	-	14	28743675	28899500	+
751	scaffold_5	18219170	18228495	+	LG5	11960688	11996937	-	14	28920821	28928328	-
752	scaffold_5	18281163	18453726	+	LG5	11731833	11905203	-	14	28987419	29153928	+
753	scaffold_1	224996	557020	+	LG4	5651091	6064654	+	15	46688725	46700426	-
754	scaffold_1	788532	1393622	+	LG4	6105930	6238118	+	10	7392340	7598086	+
755	scaffold_1	1408855	1547421	+	LG4	1391330	1827340	+	16	15320153	15346166	-
756	scaffold_1	1567846	1871371	+	LG4	1847135	2216121	+	16	15471717	15477704	-
758	scaffold_1	2401301	2455390	+	LG4	2276093	2375586	+	16	17932444	17937134	-
759	scaffold_1	2590464	3203162	+	LG4	14814628	15323508	+	10	30757921	30764464	-
760	scaffold_1	3245636	3401379	+	LG4	15370862	15637363	+	16	9533737	9742611	+
761	scaffold_1	3443107	3779031	+	LG4	8392901	8807360	+	16	9874342	10314428	+
762	scaffold_1	3779548	3859365	+	LG4	7126859	7211062	+	17	13872111	13884461	+
763	scaffold_1	4449201	4621664	+	LG4	13650469	13962762	+	10	25066014	25073479	+
764	scaffold_1	4690566	4863418	+	LG5	15999908	16186186	-	10	17725211	17728811	-
765	scaffold_1	4914283	5389143	+	LG5	15286451	15904109	-	10	17627047	17645435	+
766	scaffold_1	5521858	5689759	+	LG4	12903270	13172072	-	16	8473248	8480972	-
767	scaffold_1	5748956	5763375	+	LG7	15561923	15572262	-	7	25817934	25832693	-
768	scaffold_1	5799755	5891526	+	LG4	12419855	12896783	-	10	21509661	21510144	+
769	scaffold_1	5907047	5992413	+	LG4	12160748	12396835	-	10	21274199	21434467	-
772	scaffold_1	6855589	7020811	+	LG4	11854378	12113604	+	11	20844709	20956124	-
774	scaffold_1	7813070	8343914	+	LG4	22665719	23234012	+	15	38153778	38162813	+
775	scaffold_1	8346822	8396899	+	LG4	23236178	23290567	+	17	12973906	13000350	+
776	scaffold_1	8399967	8412559	+	LG4	23747539	23759485	+	17	13007512	13009480	+
777	scaffold_1	8422465	8492999	+	LG4	23854934	23918096	+	16	7967036	7987756	-
778	scaffold_1	8681608	8736933	+	LG4	24350899	24418260	+	16	8579539	8604646	-
779	scaffold_1	8764644	8865972	+	LG4	24430603	24571019	+	16	8615682	8723526	+
780	scaffold_1	8867941	9123330	+	LG4	24581444	24621810	+	16	8745144	8759861	-
781	scaffold_1	9141657	9180000	+	LG4	24664690	24703602	+	16	8906191	8928831	+
782	scaffold_1	9188339	9500433	+	LG4	24722232	24833243	+	16	8962064	8980581	-
783	scaffold_1	9604227	9648539	+	LG4	20885269	20930505	-	16	11476338	11495442	-
784	scaffold_1	9653738	10183414	+	LG4	20493129	20879947	-	16	11503314	11854920	+
785	scaffold_1	10188251	10227381	+	LG4	20414776	20482834	-	16	11990227	12033529	-
786	scaffold_1	10268366	10277704	+	LG4	20225791	20238807	+	16	12380754	12389743	-
787	scaffold_1	10279764	10351310	+	LG4	20083428	20222736	-	16	12358633	12377042	-
788	scaffold_1	10357392	10380681	+	LG4	19975594	20076655	-	16	12632122	12636204	-
789	scaffold_1	10410525	10443067	+	LG4	19848607	19925924	-	16	12686190	12703174	-
790	scaffold_1	10487870	10894119	+	LG4	19118641	19768254	-	16	12804511	13310456	+
791	scaffold_1	10904098	11087962	+	LG4	18808861	19114043	-	16	13331376	13344787	-
792	scaffold_1	11150342	11172241	+	LG4	17001132	17100585	-	16	13665235	13696752	+
793	scaffold_1	11200352	11244863	+	LG4	16796090	16871850	-	16	13740460	13764693	-
794	scaffold_1	11642267	11670213	+	LG4	16146570	16198873	-	16	14307205	14341163	+
795	scaffold_1	11677305	11894505	+	LG4	15953739	16138495	-	16	14378278	14380695	-
796	scaffold_1	12109108	13127017	+	LG4	17337921	17821458	+	15	29138322	29152777	+
797	scaffold_1	13362874	13439500	+	LG4	18089496	18105819	-	15	12438045	12459485	-
798	scaffold_1	13458873	13530946	+	LG4	18124334	18221114	+	15	12501269	12513759	-
799	scaffold_1	15082368	16061467	+	LG4	8045696	8148837	+	7	5245102	5246625	-
802	scaffold_1	21617365	22972847	+	LG4	216850	298865	+	16	6254740	6863607	-
803	scaffold_1	24370374	24442235	+	LG5	22027134	22029339	-	16	5363752	5436566	-
806	scaffold_1	24943812	24988152	+	LG4	25231566	25292475	+	16	4865129	4915082	+
807	scaffold_1	25009653	25123882	+	LG6	2676950	2677505	+	16	4762668	4811016	+
808	scaffold_1	25129269	25381117	+	LG4	7256406	7258117	+	16	4452163	4734142	-
809	scaffold_1	25392107	25447822	+	LG4	27582296	27601715	+	16	4371828	4422051	-
810	scaffold_1	25516683	25617223	+	LG4	27638778	27692715	+	16	4249579	4261485	+
811	scaffold_1	25652976	26032746	+	LG4	27737729	27959395	+	16	3981560	4199590	-
812	scaffold_1	26039101	26092981	+	LG4	27971128	27997499	+	16	3866944	3904221	+
813	scaffold_1	26100490	26147218	+	LG4	28014375	28053911	+	16	3830858	3861575	-
814	scaffold_1	26274737	26301636	+	LG4	28158742	28185390	+	16	3680746	3708753	+
829	scaffold_1	29974620	30073048	+	LG4	24348562	24349066	-	16	133512	249937	-
832	scaffold_1	31006289	31029325	+	LG4	3347132	3364407	-	16	7698721	7716741	+
833	scaffold_1	31040260	31065329	+	LG4	3289354	3335778	-	16	7583818	7611419	+
834	scaffold_1	31189548	31400783	+	LG4	2863658	3127299	-	16	7214948	7449715	-
835	scaffold_1	31410113	31481816	+	LG4	2808810	2853070	-	16	7164017	7210254	+
836	scaffold_1	31516734	31789922	+	LG4	2573241	2764963	-	16	6907971	7137650	-
837	scaffold_1	31898519	31932766	+	LG2	22177647	22234880	+	12	20532450	20558082	-
838	scaffold_1	31945603	32052890	+	LG2	22057173	22144447	-	12	20673200	20684904	-
839	scaffold_1	32055071	32474931	+	LG2	21707855	22055099	-	12	20714300	20967842	+
840	scaffold_1	32491796	32659787	+	LG2	21531926	21699818	-	12	21122765	21166496	-
841	scaffold_1	32668694	32693347	+	LG2	21495178	21518304	-	12	21218094	21253115	-
842	scaffold_1	32710472	32775471	+	LG2	21414165	21464867	-	12	21287718	21365934	+
843	scaffold_1	32824640	32881345	+	LG2	14905984	14956443	+	12	21446760	21451286	-
844	scaffold_1	32919635	32991476	+	LG2	14807601	14841065	-	12	21588669	21645729	-
845	scaffold_1	32995618	33093167	+	LG2	14706070	14801883	-	12	21683563	21734261	-
846	scaffold_1	33105170	33180523	+	LG2	14635948	14701437	-	12	21813956	21861784	-
847	scaffold_1	33196785	33367061	+	LG2	14472493	14629268	-	12	21879005	22028780	+
848	scaffold_1	33390260	34124421	+	LG2	13850157	14440438	-	12	28031902	28032442	-
849	scaffold_1	34155881	34309192	+	LG2	13749061	13837384	-	11	33348221	33355587	+
850	scaffold_1	34354354	34472151	+	LG2	22310903	22435909	+	15	3914	75985	-
851	scaffold_1	34475066	34483789	+	LG2	22438769	22447146	+	15	129821	153910	-
852	scaffold_1	34485433	34531173	+	LG6	22489668	22524883	+	15	98317	127865	-
853	scaffold_1	34535849	34590550	+	LG6	22529270	22577139	+	15	193831	226518	-
854	scaffold_1	34598930	34691069	+	LG6	22579788	22685703	+	15	236660	260524	+
855	scaffold_1	34693006	34740941	+	LG6	22688322	22757395	+	15	388765	452596	-
856	scaffold_1	34787149	34803955	+	LG6	22828818	22845863	+	15	537560	555397	-
857	scaffold_1	34995937	35141601	+	LG2	20874380	21046503	-	15	859873	986461	+
858	scaffold_1	35142067	35163398	+	LG2	20863205	20871977	-	15	999780	1011379	-
859	scaffold_1	35164626	35207342	+	LG2	20814773	20862131	-	15	1025855	1088528	+
860	scaffold_1	35271380	35277898	+	LG2	20762387	20766340	-	15	1191978	1199769	-
861	scaffold_1	35355379	35401900	+	LG2	20598590	20658916	-	15	1325012	1329920	-
862	scaffold_1	35405961	35417315	+	LG2	20582348	20595048	-	15	1418067	1432222	-
863	scaffold_1	35439758	35518984	+	LG2	20481604	20551255	-	15	1452635	1559566	+
864	scaffold_1	35522291	35569622	+	LG2	20415319	20472217	-	15	1636233	1652059	-
865	scaffold_1	35610738	35699841	+	LG2	20321822	20391121	-	15	1713237	1831179	+
866	scaffold_1	35893501	35952673	+	LG2	21263252	21309959	+	15	2045379	2050287	-
867	scaffold_1	35955678	36249502	+	LG2	23799921	24107449	-	15	2386076	2387561	-
868	scaffold_1	36291859	36326529	+	LG2	23753714	23783181	-	15	2632090	2666450	-
869	scaffold_1	36328398	36425797	+	LG2	23625187	23746861	-	15	2678533	2685924	-
870	scaffold_1	36433297	36748542	+	LG2	23339469	23621707	-	15	2813360	3115138	+
872	scaffold_1	36845237	36952219	+	LG2	23098679	23285165	-	15	3316892	3347983	+
873	scaffold_1	36952562	36970367	+	LG2	23082270	23097963	-	15	3489944	3505978	-
874	scaffold_1	36976958	37032943	+	LG2	22979644	23065286	-	15	3538201	3555182	-
875	scaffold_1	37035137	37065419	+	LG2	22952780	22977477	-	15	3626315	3626755	+
876	scaffold_1	37093820	37179290	+	LG2	22847657	22913513	-	15	3707702	3734646	-
877	scaffold_1	37180872	37241170	+	LG2	22799639	22845445	-	15	3768193	3809751	-
878	scaffold_1	37249014	37390987	+	LG2	22650512	22793576	-	15	3865674	4225310	+
879	scaffold_1	37457630	37509890	+	LG2	22572084	22626591	+	15	4383870	4385242	-
880	scaffold_1	37512239	37542639	+	LG2	22501052	22569752	-	15	4354423	4382600	-
881	scaffold_1	37543249	37607379	+	LG2	22453080	22500437	-	15	4387938	4449345	+
882	scaffold_1	37651883	37703470	+	LG6	22398573	22454513	-	15	4526385	4532202	-
883	scaffold_1	37716675	37733439	+	LG6	22371880	22386221	-	6	12768176	12770814	-
884	scaffold_1	37745720	37790991	+	LG6	22210788	22350221	-	15	4821472	4828963	+
885	scaffold_1	37837299	38323177	+	LG2	8989849	9075243	+	15	4869262	5284895	+
889	scaffold_1	39485144	39556762	+	LG2	20088984	20151191	-	15	6319602	6389054	-
890	scaffold_1	39654753	39844083	+	LG2	19816997	19985806	-	15	6547154	6638026	+
891	scaffold_1	39854006	40007446	+	LG2	19658603	19787096	-	15	31432405	32018341	-
892	scaffold_1	40014421	40054247	+	LG2	19610237	19646239	-	15	31356108	31364858	+
893	scaffold_1	40055359	40293220	+	LG2	19368963	19609379	-	15	31239140	31244798	+
894	scaffold_1	40342719	40383048	+	LG2	19336597	19362373	-	12	23688486	23703106	-
895	scaffold_1	40489766	40699731	+	LG2	18999735	19227447	-	12	24161842	24198041	+
896	scaffold_1	40825792	40845404	+	LG5	27389545	27445172	-	15	36340073	36358500	-
897	scaffold_1	40979917	41141913	+	LG5	26164558	26338516	-	15	36024078	36121578	-
898	scaffold_1	41157180	41342397	+	LG5	26876168	27186688	+	6	24218184	24229182	+
899	scaffold_1	41355536	41414373	+	LG5	27195081	27329643	+	10	29264116	29270263	+
900	scaffold_1	41423292	41680521	+	LG5	28062814	28545917	+	10	29613141	29624036	+
901	scaffold_1	41751505	41805355	+	LG5	13709807	13790283	+	11	27095665	27125536	-
902	scaffold_1	41806313	41931905	+	LG5	13792747	14000279	+	11	27143117	27181797	-
903	scaffold_1	42037240	42169185	+	LG5	17548953	17774720	-	15	46281060	46283199	+
904	scaffold_1	42171848	42252314	+	LG5	17285636	17545435	-	15	46130835	46272160	-
905	scaffold_1	42490325	42538699	+	LG5	16849444	16870832	+	15	45745354	45832950	-
906	scaffold_1	42551894	42641123	+	LG5	16748920	16756889	-	15	45468367	45634592	-
907	scaffold_1	42898830	43090666	+	LG5	21932566	22020086	+	15	46738761	46779968	-
908	scaffold_1	43170805	43195913	+	LG5	22147292	22164684	-	15	46651150	46670687	+
909	scaffold_1	43315153	43573412	+	LG5	22326471	22618937	+	15	44311957	44701101	-
910	scaffold_1	43805779	43824309	+	LG5	22836802	23045561	-	15	43687268	43714437	-
911	scaffold_1	44094836	44264553	+	LG5	16225024	16571918	+	15	42678214	42683434	+
912	scaffold_1	44548815	44704506	+	LG5	24194781	24445779	+	15	41781263	41792589	-
913	scaffold_1	44847619	44911659	+	LG3	18860332	18956090	+	15	42196448	42199656	-
914	scaffold_1	45321740	45594929	+	LG5	10312433	10632851	-	15	39358240	39881880	-
915	scaffold_1	45601105	45634640	+	LG5	10253032	10306469	-	15	38835123	39109832	+
916	scaffold_1	45717267	46006876	+	LG1	4455804	4678540	-	15	38502504	38516714	-
917	scaffold_1	46020793	46087738	+	LG1	4204908	4372559	+	15	38353555	38466957	+
918	scaffold_1	46140056	46194281	+	LG1	4102156	4195906	-	15	38274965	38304755	+
919	scaffold_1	46300390	46846593	+	LG5	14077010	14888512	-	15	37208908	38029935	-
920	scaffold_4	92451	147267	+	LG3	1413555	1446329	-	10	32949530	32951714	+
921	scaffold_4	150392	173434	+	LG3	1389743	1409511	-	10	32899051	32927396	+
922	scaffold_4	220151	384225	+	LG3	1195032	1342293	-	10	32576642	32825436	-
923	scaffold_4	547874	574973	+	LG3	966905	989324	-	10	32192290	32215178	+
924	scaffold_4	577401	597979	+	LG3	949993	963998	-	10	32178244	32180471	+
925	scaffold_4	604997	622811	+	LG3	908963	943963	-	10	32131696	32138977	+
926	scaffold_4	626828	733914	+	LG3	765737	905999	-	10	32079638	32099352	+
927	scaffold_4	734401	773389	+	LG3	727436	763344	-	10	31936942	31950735	+
928	scaffold_4	777872	830619	+	LG3	632287	717012	-	10	31913013	31933810	+
929	scaffold_4	835714	939641	+	LG3	491224	627649	-	10	31802538	31856015	-
930	scaffold_4	1129712	1160513	+	LG3	269234	297495	-	10	31500154	31510065	+
931	scaffold_4	1167427	1189997	+	LG3	239871	264188	-	10	31326882	31355623	+
932	scaffold_4	1201329	1249746	+	LG3	142621	196509	-	10	31269367	31305406	-
933	scaffold_4	1350379	1415854	+	LG5	30436	123456	+	10	29944738	29984795	+
934	scaffold_4	1618107	1631153	+	LG3	2912356	2919942	-	10	29222443	29229526	+
935	scaffold_4	1643659	1660466	+	LG5	8871776	8888770	-	6	21659599	21673839	-
936	scaffold_4	1688867	1709509	+	LG3	2707819	2725426	+	10	29014479	29035794	-
937	scaffold_4	1732049	1785615	+	LG3	2765697	2855720	+	10	29085869	29132804	+
938	scaffold_4	1794764	2144756	+	LG3	2183285	2553877	-	10	28488450	29003899	-
939	scaffold_4	2148408	2195696	+	LG3	5523892	5570274	-	10	28429193	28481288	-
940	scaffold_4	2222306	2248061	+	LG3	5475161	5495507	-	10	28393879	28417686	+
941	scaffold_4	2249001	2337348	+	LG3	5348369	5443732	-	10	28273261	28384958	-
942	scaffold_4	2514676	2549674	+	LG3	4487779	4559873	+	10	27980251	28025870	+
943	scaffold_4	2562726	2652703	+	LG3	4581927	4684869	+	10	27775393	27946449	-
944	scaffold_4	2657854	2703780	+	LG3	4699778	4721611	+	10	27741701	27759482	+
945	scaffold_4	2732431	2787012	+	LG3	4748722	4812914	+	10	27578452	27600195	-
946	scaffold_4	2820106	3233612	+	LG3	4828660	5204847	+	10	27102268	27512920	-
947	scaffold_4	3246530	3277517	+	LG3	5219926	5258317	+	10	26933768	26965943	+
948	scaffold_4	3427299	3509369	+	LG3	3955639	3979918	+	10	26449023	26451891	+
950	scaffold_4	3586653	3662934	+	LG3	4068358	4142028	+	10	26166536	26175425	+
951	scaffold_4	3685004	3782538	+	LG3	1504863	1579743	+	10	25943072	26055801	-
952	scaffold_4	3790237	3954500	+	LG3	1599368	1818559	+	10	25903406	25918058	+
953	scaffold_4	3967915	4271166	+	LG3	1833606	2179544	+	10	25670997	25673319	+
954	scaffold_4	4334227	4344270	+	LG3	5705410	5713292	-	10	25496316	25504670	+
955	scaffold_4	4352273	4382865	+	LG2	5907981	5930095	-	10	25415694	25449672	-
956	scaffold_4	4408310	4484951	+	LG3	6031383	6106039	-	10	25307405	25377074	+
957	scaffold_4	4494793	4535412	+	LG3	5935866	6021730	-	10	25247631	25289864	-
958	scaffold_4	4539114	4681526	+	LG3	5832385	5933207	-	10	25217285	25232390	+
959	scaffold_4	5076835	5125678	+	LG3	8267589	8293272	+	10	24808008	24816028	+
960	scaffold_4	5131835	5182292	+	LG3	8301133	8348255	+	10	24760507	24768952	+
961	scaffold_4	5204216	5230430	+	LG3	8142479	8163944	-	10	24628840	24650078	-
962	scaffold_4	5247355	5334724	+	LG3	8004191	8064650	-	10	24585064	24608129	+
963	scaffold_4	5392038	5522313	+	LG3	7411119	7541124	+	10	23992461	24009211	-
964	scaffold_4	5558070	5851447	+	LG3	7607512	7787587	+	10	24108200	24111104	-
965	scaffold_4	5853111	6003053	+	LG3	7800514	7868991	+	10	24272576	24344409	-
966	scaffold_4	6014736	6088693	+	LG3	7885380	8000332	+	10	24429538	24453817	-
967	scaffold_4	6166313	6270159	+	LG3	7296059	7410944	-	10	24009377	24032649	+
968	scaffold_4	6273429	6390980	+	LG3	7145991	7283201	-	10	23806112	23856567	+
969	scaffold_4	6456564	7074410	+	LG3	6414609	7033989	-	10	22817083	23665688	-
972	scaffold_4	7492522	7567151	+	LG3	30376236	30481274	+	10	21168007	21194026	+
973	scaffold_4	7575143	7793837	+	LG3	30492982	30804003	+	10	21011644	21080598	+
974	scaffold_4	7801026	8155893	+	LG3	9472917	9599572	+	10	20654896	20754889	+
975	scaffold_4	8183703	8295060	+	LG3	9603657	9717073	+	10	20234490	20349759	-
976	scaffold_4	8429332	8500091	+	LG3	30854148	30921594	-	10	20009699	20116395	-
977	scaffold_4	8646057	8735072	+	LG5	26634720	26847546	+	11	31402204	31499367	-
978	scaffold_4	8767979	8973995	+	LG3	10987799	11274463	-	11	31183305	31205742	+
979	scaffold_4	9068073	9087958	+	LG3	10849164	10879007	-	11	30620395	30630941	+
980	scaffold_4	9164018	9700977	+	LG3	10477184	10737692	-	11	30024765	30450355	-
981	scaffold_4	9719984	10044669	+	LG3	10367780	10440073	-	11	29874409	29878826	+
982	scaffold_4	10063956	10130865	+	LG3	10238300	10346563	-	11	29556264	29746652	-
983	scaffold_4	10233573	10255437	+	LG3	10107811	10146413	+	11	29320768	29331529	-
984	scaffold_4	10260128	10287068	+	LG3	10188683	10220703	+	11	29258915	29285543	+
985	scaffold_4	10630392	10691864	+	LG4	14123237	14204399	-	11	28572622	28866749	+
986	scaffold_4	10695805	10726858	+	LG4	14047655	14103002	-	11	28296073	28356090	-
987	scaffold_4	11128384	11147686	+	LG3	9391636	9405975	+	11	27429842	27444492	+
988	scaffold_4	11152255	11164314	+	LG3	9408882	9419925	+	11	27392650	27402906	+
989	scaffold_4	11168224	11489373	+	LG3	18537660	18807200	-	11	26656162	26656948	+
990	scaffold_4	11490242	11520583	+	LG3	18451697	18536809	-	11	26481543	26483666	+
991	scaffold_4	11546918	11651564	+	LG3	18323174	18444658	-	11	26335774	26348327	+
992	scaffold_4	11899217	12072593	+	LG3	19107951	19233870	+	11	25889335	26289066	-
993	scaffold_4	12500415	12513549	+	LG3	19366626	19385412	+	11	25629281	25635013	+
994	scaffold_4	12534229	12777062	+	LG3	19411749	19598332	+	11	25410165	25576688	-
995	scaffold_4	12781581	12941988	+	LG3	19605078	19725254	+	11	25285132	25308717	+
996	scaffold_4	12967413	13489985	+	LG3	19739390	20685331	+	11	24993432	25027650	+
997	scaffold_4	13498099	13551007	+	LG4	14208514	14223871	-	11	23161691	23166902	+
998	scaffold_4	13666775	14152418	+	LG3	20797618	21303752	+	11	22309850	22963990	-
999	scaffold_4	15049152	16076420	+	LG6	12932019	13271333	+	17	19191504	19196076	+
1001	scaffold_4	17641545	17676612	+	LG3	27573518	27601727	+	11	21191169	21206899	+
1002	scaffold_4	17765887	17932455	+	LG3	27612266	27654882	+	7	21200495	21214239	+
1003	scaffold_4	17987981	18376999	+	LG2	15066015	15380975	+	11	12438500	12449585	+
1004	scaffold_4	18422746	20525407	+	LG2	15507387	16318220	+	15	32344895	32357636	+
1006	scaffold_4	25393167	25505705	+	LG2	15387015	15410755	-	11	17408183	17414181	-
1007	scaffold_4	26690979	26862317	+	LG1	21101883	21134999	-	15	6807106	6894817	-
1008	scaffold_4	26930186	27517473	+	LG1	20782221	21063704	-	15	6897397	6924206	+
1009	scaffold_4	27613075	27671041	+	LG6	26084809	26183727	+	15	7072630	7082999	-
1010	scaffold_4	27956158	29838300	+	LG3	28190481	28194666	-	15	7135589	7229002	+
1011	scaffold_6	8097	45855	+	LG3	14173283	14305114	-	11	6288956	6331317	+
1012	scaffold_6	119925	293035	+	LG3	13796563	14017273	-	11	6563476	6618941	-
1013	scaffold_6	305854	380343	+	LG3	13696419	13749158	-	11	7079456	7094128	+
1014	scaffold_6	423070	664960	+	LG3	13250954	13635818	-	11	7253476	7293101	-
1015	scaffold_6	721831	922724	+	LG3	15013445	15208324	+	11	531687	544987	+
1016	scaffold_6	937469	1080760	+	LG3	15875954	16093567	-	11	137708	207750	+
1017	scaffold_6	1082440	1152817	+	LG3	15819606	15875325	-	11	42523	55792	+
1018	scaffold_6	1207156	1243282	+	LG3	15764862	15787852	-	6	13762801	13778240	-
1019	scaffold_6	1636953	1661681	+	LG3	23068064	23090658	-	11	5626525	5667491	-
1020	scaffold_6	1732003	1780642	+	LG3	22934099	22984765	-	11	5068274	5073919	-
1021	scaffold_6	1865028	1959419	+	LG3	22783828	22880063	-	11	5373217	5428869	+
1022	scaffold_6	2135321	2195703	+	LG3	22457376	22539856	-	11	4592682	4619181	+
1023	scaffold_6	2196080	2280104	+	LG3	22256900	22456911	-	11	4490141	4584016	-
1024	scaffold_6	2307550	2327287	+	LG3	16231480	16251818	+	11	4464410	4470541	-
1025	scaffold_6	2401960	2481058	+	LG3	16352455	16467710	+	11	4322058	4357877	+
1026	scaffold_6	2659052	2692938	+	LG3	16632613	16685891	+	11	3985326	4011961	+
1027	scaffold_6	2694086	2732014	+	LG3	16686990	16741157	+	11	3964720	3965365	+
1028	scaffold_6	2770162	2983627	+	LG3	16794941	16904102	+	11	3829564	3838593	+
1029	scaffold_6	3002512	3114483	+	LG3	16921507	17075311	+	11	3581693	3605753	+
1030	scaffold_6	3158463	3222890	+	LG3	17212814	17399091	+	11	3156299	3164863	+
1031	scaffold_6	3235537	3877087	+	LG3	17431168	17822203	+	11	2732860	3079666	-
1032	scaffold_6	4164135	4186388	+	LG3	15442259	15467176	+	15	27265511	27288782	-
1033	scaffold_6	4200319	4235099	+	LG3	15403765	15429810	-	15	27290504	27302055	+
1034	scaffold_6	4271234	4483247	+	LG3	14549080	15008389	+	15	27417956	27590569	+
1035	scaffold_6	4799474	4937018	+	LG3	25668997	25800422	-	11	8071249	8096400	-
1036	scaffold_6	5292792	6154474	+	LG3	29096569	29097525	-	11	8818114	10047762	+
1037	scaffold_6	6284908	6577598	+	LG3	25893787	26440790	-	11	10355690	10618111	+
1038	scaffold_6	6842976	6988300	+	LG4	23316457	23556205	+	11	11136654	11151447	-
1039	scaffold_6	6989859	7027291	+	LG4	23557790	23620802	+	11	11282725	11286635	-
1040	scaffold_6	7076047	7117476	+	LG3	8762027	8821148	-	11	11437550	11463771	+
1041	scaffold_6	7133161	7323430	+	LG3	26738876	27123154	-	11	11520885	11798627	+
1042	scaffold_6	7544273	7661096	+	LG3	30017347	30060314	-	11	12034387	12193448	+
1044	scaffold_6	7927946	8335173	+	LG3	31542976	31563708	-	11	13752089	14469279	-
1045	scaffold_6	8337484	8371683	+	LG3	31421513	31541982	-	11	13645013	13718612	+
1046	scaffold_6	8454283	8635104	+	LG3	31211254	31349291	+	11	13416083	13520487	-
1047	scaffold_6	8737679	8986792	+	LG3	21734285	21801546	-	11	12888665	13229191	-
1048	scaffold_6	9271611	9977630	+	LG3	27270189	27543685	-	11	12536319	12557323	+
1049	scaffold_6	12026432	12065993	+	LG3	28953614	28996192	-	11	15305977	15317941	+
1050	scaffold_6	12838247	13031895	+	LG5	7372985	7380914	+	11	15990688	16057799	+
1052	scaffold_6	14847445	14945973	+	LG1	13786741	13833134	+	15	30784101	30790455	+
1053	scaffold_6	15452409	15482335	+	LG1	13993479	14065115	-	15	30727440	30763968	-
1054	scaffold_6	15943933	16640600	+	LG1	12549592	13221666	+	15	30689948	30695429	+
1055	scaffold_6	16647954	18514116	+	LG1	13223144	13428819	+	11	16066110	16068697	+
1057	scaffold_6	21027331	21058671	+	LG1	11787037	11807850	-	15	25398549	25423717	+
1058	scaffold_6	21064361	21138479	+	LG6	34235967	34314058	+	15	25281479	25297796	+
1059	scaffold_6	21388230	21464945	+	LG6	34438014	34597386	+	15	24436990	24687601	-
1060	scaffold_6	21466049	21485299	+	LG6	34598097	34643095	+	15	24407805	24430027	+
1061	scaffold_6	21600994	21646078	+	LG6	8902719	8989416	-	12	14983516	15009284	-
1062	scaffold_6	21733929	21769962	+	LG6	8781287	8836168	-	12	15270677	15277868	-
1063	scaffold_6	21935964	21984880	+	LG6	8422070	8481919	-	12	16018001	16156050	+
1064	scaffold_6	21988202	22031058	+	LG6	8344453	8405317	-	12	16190297	16199317	-
1066	scaffold_6	22088466	22144165	+	LG6	8200544	8267991	-	12	16723475	16736876	+
1067	scaffold_6	22145916	22159818	+	LG6	8167307	8197056	-	12	16756127	16762204	-
1068	scaffold_6	22160714	22441589	+	LG6	4054754	4383880	+	12	17628410	17825950	+
1069	scaffold_6	22585828	22654610	+	LG6	4536754	4671705	+	12	18773606	18774854	-
1070	scaffold_6	22726990	23064920	+	LG6	4762249	5203457	+	12	19029808	19040500	-
1071	scaffold_6	23181188	23230477	+	LG6	5409901	5436959	+	12	19550455	19589738	+
1072	scaffold_6	23404709	23454226	+	LG6	5601216	5662977	+	12	20196247	20205884	-
1073	scaffold_6	23552570	23699693	+	LG6	5812013	5965652	+	12	22543939	22726790	+
1074	scaffold_6	23775392	23806099	+	LG6	6081136	6128286	+	12	22874649	22887939	-
1075	scaffold_6	23808935	24113763	+	LG6	6169155	6483814	+	12	22931743	23474776	+
1076	scaffold_6	24175471	24313566	+	LG6	6529925	6740421	+	12	23553806	23557255	-
1077	scaffold_6	24321768	24641627	+	LG6	6757004	7121096	+	12	24440428	25231862	+
1078	scaffold_6	24668662	24747901	+	LG6	7237104	7302181	-	12	25345149	25455295	+
1079	scaffold_6	24753603	24813048	+	LG6	7198070	7231282	-	12	25479598	25499153	-
1080	scaffold_6	24875553	25127156	+	LG6	7337239	7565426	+	12	26049052	26085822	-
1081	scaffold_6	25130856	25245629	+	LG6	7577463	7759423	+	12	26097076	26117750	+
1082	scaffold_6	25249794	25388588	+	LG6	7771425	7913957	+	12	26416583	26595419	+
1083	scaffold_6	25532759	25596984	+	LG6	3690107	3765454	+	12	26876508	26877144	-
1084	scaffold_6	25815326	25905865	+	LG6	3590274	3656120	-	12	27293914	27310496	+
1085	scaffold_6	25907571	25946240	+	LG6	3512403	3589243	-	12	27355803	27362830	-
1086	scaffold_6	25947606	25987669	+	LG6	3460386	3512047	-	12	27403318	27436782	-
1087	scaffold_6	26074636	26097590	+	LG6	3362408	3384997	-	12	27517587	27525568	-
1088	scaffold_6	26097681	26150241	+	LG1	12385582	12451041	-	12	27538261	27559542	-
1089	scaffold_6	26156477	26187331	+	LG1	12351103	12381236	-	12	27601413	27615332	-
1090	scaffold_6	26188667	26234309	+	LG1	12283775	12349738	-	12	27656916	27681763	-
1091	scaffold_6	26238737	26343337	+	LG1	12147370	12277718	-	12	27687541	27814037	+
1092	scaffold_6	26343913	26356286	+	LG1	12127146	12128745	-	12	27828722	27843096	-
1093	scaffold_6	26364560	26410875	+	LG1	12069265	12118525	-	12	27865031	27900154	+
1094	scaffold_6	26487282	26573905	+	LG6	2000349	2130679	+	12	28113154	28129549	-
1095	scaffold_6	26576976	26640121	+	LG6	2154508	2305662	+	12	28321847	28382708	-
1096	scaffold_6	26654761	26674896	+	LG6	2337886	2351726	+	12	28420546	28442857	+
1097	scaffold_6	26675820	26686058	+	LG6	2363977	2372018	+	12	28472373	28524692	-
1098	scaffold_6	26744205	26794097	+	LG6	2424624	2543226	+	12	28571879	28576903	-
1099	scaffold_6	26796061	26822323	+	LG6	2545412	2574977	+	12	28631515	28651487	-
1100	scaffold_6	26822899	26842694	+	LG6	2575680	2601198	+	12	28657677	28684414	+
1101	scaffold_6	26890055	26964608	+	LG6	2680517	2840971	+	10	27534766	27543377	-
1102	scaffold_6	26967732	26994648	+	LG6	2843757	2871060	+	12	28917936	28946422	-
1103	scaffold_6	26997565	27074950	+	LG6	2891655	3080247	+	12	28962678	29133256	+
1104	scaffold_6	27091854	27157478	+	LG6	3101802	3269488	+	12	29156816	29159603	-
1105	scaffold_6	27296310	27351666	+	LG2	1176667	1184842	-	12	29537404	29675290	+
1108	scaffold_6	27420180	27487962	+	LG6	7182126	7197337	+	12	29797200	29841582	+
1110	scaffold_6	27798604	27958073	+	LG5	9548663	9549849	-	12	30304512	30479932	+
1115	scaffold_6	28614569	28763535	+	LG6	37767	121768	+	12	31337740	31534011	+
1116	scaffold_6	28769413	28858838	+	LG6	127325	196691	+	12	31541568	31562544	-
1117	scaffold_2	249775	513333	+	LG7	6940070	7214928	+	7	1312008	1632985	+
1118	scaffold_2	939864	1127434	+	LG6	21491058	21595791	+	7	1965631	2014231	+
1120	scaffold_2	1716645	1746589	+	LG7	8420380	8506721	-	7	2467200	2479672	-
1121	scaffold_2	1817928	2185331	+	LG7	8070668	8330935	-	7	2610479	2809753	+
1122	scaffold_2	2186874	2823617	+	LG7	7564975	8040939	-	7	3396871	3680929	-
1123	scaffold_2	2839261	2950209	+	LG7	7461099	7542948	-	7	3295884	3310452	+
1124	scaffold_2	2951895	2978410	+	LG7	7258784	7460058	-	7	3212808	3246063	+
1125	scaffold_2	3021011	3435617	+	LG7	6056941	6290338	+	7	3179275	3180133	-
1126	scaffold_2	4955568	7210805	+	LG7	148093	379509	-	7	22622288	22631793	-
1127	scaffold_2	8985706	9057858	+	LG7	6680527	6774586	-	7	1154596	1249197	-
1128	scaffold_2	9263854	9425180	+	LG7	9633862	9726648	-	7	962705	1011948	+
1129	scaffold_2	9572338	10260130	+	LG7	8854122	9497647	-	7	374238	765138	-
1130	scaffold_2	12107129	12441937	+	LG7	10732226	11045076	+	7	6599430	6698745	+
1131	scaffold_2	12550195	12907650	+	LG7	11089124	11165744	+	7	6973486	6975483	-
1132	scaffold_2	13394112	13432914	+	LG7	11599517	11682972	+	7	7161446	7179910	+
1133	scaffold_2	14153197	14246194	+	LG3	12054074	12080996	-	7	7942697	7961870	-
1134	scaffold_2	14246517	14419618	+	LG3	11929757	12053776	-	7	7980747	7992832	-
1135	scaffold_2	14460146	14937209	+	LG3	11582532	11904100	-	10	9179577	9221136	+
1136	scaffold_2	15137475	15217389	+	LG7	13201494	13338042	-	7	8452622	8493133	+
1137	scaffold_2	15381436	15476995	+	LG7	12737483	12822831	-	11	11240178	11254198	+
1138	scaffold_2	15491203	15532417	+	LG7	12614167	12682986	-	7	9167162	9185853	-
1139	scaffold_2	15641986	15691981	+	LG7	12433225	12549439	-	7	9356596	9381499	+
1140	scaffold_2	15776068	15884731	+	LG7	12104496	12329895	-	12	16629044	16652735	+
1141	scaffold_2	15945465	16162335	+	LG7	11915156	12069349	-	17	4363961	4380860	+
1142	scaffold_2	16200235	16209535	+	LG7	11570284	11579352	-	7	805854	807120	-
1143	scaffold_2	16211648	16735190	+	LG7	11793153	11865574	-	7	10437968	10580693	+
1147	scaffold_2	18453761	18462393	+	LG5	22045765	22054658	-	11	27368635	27378476	-
1148	scaffold_2	18698948	18747635	+	LG5	3658612	3670292	+	7	12947992	13106562	-
1151	scaffold_2	20185119	21129676	+	LG7	13395377	14510074	+	7	19664090	20602506	+
1152	scaffold_2	21156013	21191879	+	LG7	14546684	14581488	+	7	20720794	20726398	-
1153	scaffold_2	21298076	21306362	+	LG4	18307158	18315284	+	7	20970382	20977806	+
1154	scaffold_2	21319085	21740050	+	LG7	14804696	15112228	+	10	33233752	33263240	-
1155	scaffold_2	21749148	22452126	+	LG7	18427274	19477030	-	10	17909744	17914036	+
1156	scaffold_2	22456179	23490882	+	LG7	19915518	21198970	+	7	5427463	5428116	+
1157	scaffold_2	23506664	23655073	+	LG7	21214906	21418377	+	12	26238493	26251224	+
1158	scaffold_2	23655918	23674269	+	LG7	21439016	21468634	+	12	26267633	26268572	-
1159	scaffold_2	23763007	23892105	+	LG7	21545939	21696041	+	7	21418087	21589063	+
1160	scaffold_2	23909135	23935850	+	LG7	21741130	21785862	+	7	21677626	21689929	-
1161	scaffold_2	23982988	24068178	+	LG7	21829739	21915373	+	7	21780918	21892577	+
1162	scaffold_2	24160798	24209277	+	LG7	22047929	22126658	+	7	22034597	22074603	-
1163	scaffold_2	24214841	24253073	+	LG7	22138519	22177621	+	7	22165671	22184706	-
1164	scaffold_2	24258232	24362834	+	LG7	22199319	22386482	+	7	22187186	22337149	+
1165	scaffold_2	24422691	24484452	+	LG7	18302850	18383800	-	7	22384999	22441367	+
1166	scaffold_2	24485258	24509574	+	LG7	18272930	18300395	-	7	22448043	22451665	-
1167	scaffold_2	24516227	24630852	+	LG7	18113941	18271020	-	7	22496440	22553906	+
1168	scaffold_2	24678550	24734345	+	LG7	17962572	18028794	-	7	22836573	22916567	+
1169	scaffold_2	24770836	24801934	+	LG7	17860684	17911283	-	7	23107260	23139978	-
1170	scaffold_2	24808731	24856807	+	LG7	17771351	17848939	-	7	23190150	23289953	+
1171	scaffold_2	24898452	24931909	+	LG7	17696098	17726020	-	7	23373966	23391046	-
1172	scaffold_2	24933048	25047882	+	LG7	17546231	17688650	-	7	23409958	23558022	+
1173	scaffold_2	25080008	25222737	+	LG7	17301872	17499588	-	7	23816512	23872874	-
1174	scaffold_2	25277831	25324480	+	LG7	17185364	17221554	-	7	24072669	24113936	-
1175	scaffold_2	25367483	25648260	+	LG7	16744279	17110275	-	7	24237514	24621585	+
1176	scaffold_2	25735896	25754485	+	LG7	16491786	16511434	-	7	24736901	24746395	-
1177	scaffold_2	25756704	25844126	+	LG7	16374473	16490098	-	7	24752706	24811937	+
1178	scaffold_2	25863998	25904961	+	LG7	16312031	16359001	-	7	24850556	24873068	-
1179	scaffold_2	25915400	26000596	+	LG7	16169056	16254406	-	7	25126403	25168278	-
1180	scaffold_2	26004266	26109419	+	LG7	15910935	16129025	-	7	25267184	25329004	-
1181	scaffold_2	26112264	26166569	+	LG7	15802913	15895019	-	7	25421509	25448430	-
1182	scaffold_2	26182471	26205376	+	LG7	15754550	15772879	-	7	25516909	25548265	-
1183	scaffold_2	26215432	26293159	+	LG7	15637936	15745210	-	7	25566930	25767139	+
1184	scaffold_2	26303177	26330508	+	LG7	15574787	15623982	-	7	25838004	25864591	-
1185	scaffold_2	26332780	26431882	+	LG7	15369378	15556021	-	7	25961115	26023894	+
1186	scaffold_2	26434806	26446605	+	LG7	15355875	15366779	-	7	26044359	26048755	-
1187	scaffold_2	26453616	26514829	+	LG7	15305334	15345420	-	7	26065875	26112647	-
1188	scaffold_2	26518373	26652150	+	LG7	15178113	15303468	-	7	26116487	26155819	-
1189	scaffold_2	26682795	26740395	+	LG7	15154995	15175251	-	17	24794023	24798013	+
1190	scaffold_7	3267489	3413372	+	LG1	21656284	21730456	-	12	851689	866759	+
1191	scaffold_7	3642912	3966946	+	LG1	23846405	23892205	+	12	664217	729905	-
1192	scaffold_7	4119118	4292662	+	LG1	23963053	24024802	-	12	487638	504163	+
1193	scaffold_7	4342202	4436766	+	LG1	24093363	24167594	+	12	417062	437008	+
1194	scaffold_7	4530038	4545377	+	LG6	31609424	31624014	+	12	309477	319983	-
1195	scaffold_7	6345212	6391211	+	LG6	24686820	24725093	+	12	11126275	11240661	+
1196	scaffold_7	7153818	7224145	+	LG6	24542726	24580994	-	11	19630558	19632662	+
1197	scaffold_7	8146005	8703686	+	LG6	24827822	25229227	+	12	10301805	10347189	+
1198	scaffold_7	8775723	8784444	+	LG6	25254597	25263436	-	11	12870216	12881806	+
1199	scaffold_7	9198457	9405112	+	LG6	16243893	16360982	+	12	7629742	7699964	-
1200	scaffold_7	9476724	9486841	+	LG6	16431007	16440983	+	12	7495006	7502537	+
1201	scaffold_7	9664977	9682584	+	LG6	15613951	15627759	+	15	7009274	7014235	+
1202	scaffold_7	9870170	9934115	+	LG6	15802256	15849229	+	12	7138140	7139600	-
1203	scaffold_7	10067614	10134288	+	LG7	19658892	19788945	-	12	6836627	6848932	-
1204	scaffold_7	10193636	10219432	+	LG7	19493550	19509652	-	15	4608511	4621289	-
1206	scaffold_7	10363616	10465937	+	LG6	25477315	25562287	-	6	6789061	6803669	-
1207	scaffold_7	10732988	10950942	+	LG6	16772812	17675032	-	12	5605319	5607077	-
1208	scaffold_7	10969388	11103234	+	LG6	16581988	16699915	-	12	5677857	5683896	+
1209	scaffold_7	11686440	12043404	+	LG7	12846750	13032576	-	7	8840398	8841822	+
1210	scaffold_7	12171071	12434796	+	LG6	18031820	18312866	+	12	5240398	5277268	-
1211	scaffold_7	12455688	12497221	+	LG6	18341598	18399606	+	12	5127428	5138939	+
1212	scaffold_7	12699835	12764902	+	LG6	18734979	18888093	-	12	4232278	4233558	+
1213	scaffold_7	12881568	12974597	+	LG6	19115095	19244565	+	12	3897240	3967509	-
1214	scaffold_7	12984719	13003072	+	LG6	19255054	19278857	+	12	3863022	3878661	+
1215	scaffold_7	13003162	13253638	+	LG6	19280790	19516007	+	12	3525488	3858991	-
1216	scaffold_7	13267232	13783236	+	LG6	23036801	24067530	+	12	2555666	3489370	-
1217	scaffold_7	14107622	14149152	+	LG6	20969505	21043122	-	12	2132164	2138820	+
1218	scaffold_7	14156862	14526571	+	LG6	20452454	20958260	-	12	1803607	2069634	-
1219	scaffold_7	14642103	14696194	+	LG6	20265443	20320880	-	12	1583357	1603696	+
1220	scaffold_7	14696637	14915978	+	LG6	19845721	20264264	-	12	1514627	1577964	-
1221	scaffold_7	14918350	14949278	+	LG6	21922009	21969770	+	12	13314641	13333485	-
1222	scaffold_7	14977834	15046538	+	LG6	22025913	22126064	+	12	13533708	13677508	+
1223	scaffold_7	15064527	15090970	+	LG6	9466262	9548213	-	12	13803350	13821889	+
1224	scaffold_7	15219017	15231660	+	LG6	9182880	9199712	-	12	14324732	14341089	-
1225	scaffold_7	15433730	15464049	+	LG6	34821095	34855577	+	15	23962723	24035291	-
1226	scaffold_7	15465731	15480625	+	LG1	13607695	13618327	-	15	23943286	23960470	-
1227	scaffold_7	15481846	15774686	+	LG6	34866655	35231256	+	15	23108712	23782491	-
1228	scaffold_7	15850704	15870528	+	LG6	35350128	35373873	+	15	22827764	22837164	+
1229	scaffold_7	16702365	16737022	+	LG1	10353754	10376570	-	15	19679108	19732917	-
1230	scaffold_7	16765488	16813865	+	LG1	10278225	10340797	-	15	19582152	19595459	+
1231	scaffold_7	16814186	16847413	+	LG1	10251197	10276977	-	15	19458173	19484261	-
1232	scaffold_7	16912471	16935231	+	LG1	10154282	10187992	-	15	19207421	19247353	+
1233	scaffold_7	16939471	16962235	+	LG1	10125122	10151253	-	15	19126908	19138116	+
1234	scaffold_7	16966652	17007464	+	LG1	10025862	10113155	-	15	18999262	19106667	-
1235	scaffold_7	17013552	17092536	+	LG1	9907062	10016863	-	15	18971973	18974722	+
1236	scaffold_7	17144779	17181875	+	LG1	9841845	9877549	-	15	18568199	18589477	+
1237	scaffold_7	17191775	17278663	+	LG1	9728421	9823877	+	15	18361868	18379603	+
1238	scaffold_7	17282342	17653646	+	LG1	9334929	9720261	-	15	18290139	18292871	+
1239	scaffold_7	17655557	17916801	+	LG1	8947792	9295208	-	15	17906935	17943603	+
1240	scaffold_7	17947318	18092889	+	LG1	8783092	8913386	-	15	16836333	16871389	+
1241	scaffold_7	18103291	18248722	+	LG1	8604743	8774924	-	15	16627541	16827452	-
1242	scaffold_7	18346658	18497029	+	LG1	8427031	8570749	-	15	16515200	16526400	+
1244	scaffold_7	18564281	18782214	+	LG1	8011458	8228083	-	15	15459734	15604000	+
1245	scaffold_7	18818913	18835824	+	LG1	7949894	7965963	-	15	15769875	15784333	-
1246	scaffold_7	18855497	18873221	+	LG1	7920697	7943476	+	15	15819176	15854621	+
1247	scaffold_7	18939668	18983495	+	LG1	7751153	7798604	-	15	15961930	16016368	-
1248	scaffold_7	19007141	19079622	+	LG1	7631825	7704990	-	15	16150875	16196225	-
1249	scaffold_7	19080995	19112905	+	LG1	7597596	7630027	-	15	16219006	16259424	+
1250	scaffold_7	19143386	19172778	+	LG1	7503333	7531215	-	15	16294657	16303453	-
1251	scaffold_7	19222159	19258164	+	LG1	7412418	7454165	-	15	15322973	15411929	-
1252	scaffold_7	19278970	19307367	+	LG1	7343266	7370805	-	15	15252007	15279594	+
1253	scaffold_7	19309602	19318461	+	LG1	7320431	7329220	+	15	15239956	15245345	-
1254	scaffold_7	19338700	19720010	+	LG1	6941225	7294159	-	15	14654950	15197175	-
1255	scaffold_7	19765694	19779904	+	LG1	6872558	6906755	-	15	14535953	14585278	+
1256	scaffold_7	19781240	19897259	+	LG1	6646523	6871106	-	15	14248937	14530478	-
1257	scaffold_7	19956805	19966637	+	LG1	6581419	6593636	-	15	14154058	14160150	+
1258	scaffold_7	19971799	20012736	+	LG1	6532320	6578917	-	15	14054329	14110244	-
1259	scaffold_7	20018871	20048336	+	LG1	6471522	6518739	-	15	14026423	14052688	+
1260	scaffold_7	20079590	20137576	+	LG1	6344920	6407461	-	15	13803239	13837613	-
1261	scaffold_7	20226548	20317275	+	LG1	6159452	6233475	-	15	12844269	12845860	-
1262	scaffold_7	20318121	20367514	+	LG1	6127066	6158968	-	15	12875481	12936627	+
1263	scaffold_7	20410190	20471201	+	LG5	23166997	23225895	-	15	12162064	12163328	+
1264	scaffold_7	20553066	20563438	+	LG1	443405	455382	+	15	11993294	12008208	+
1265	scaffold_7	20573671	20588923	+	LG1	459157	473543	+	15	11962605	11967083	-
1266	scaffold_7	20697059	21214209	+	LG1	2143303	2794433	+	15	10775975	11702005	-
1267	scaffold_7	21237299	21258293	+	LG1	2811978	2832292	+	15	10667572	10680583	+
1268	scaffold_7	21307639	21441296	+	LG1	2890965	3091459	+	15	10259742	10521084	-
1269	scaffold_7	21519216	21536819	+	LG1	3186703	3200756	+	15	9155484	9183897	-
1270	scaffold_7	21549089	21565601	+	LG1	3216487	3226083	+	15	9094948	9128782	+
1271	scaffold_7	21568073	21580423	+	LG1	3241360	3262776	+	15	9058212	9062315	+
1272	scaffold_7	21663819	21703711	+	LG1	3491248	3549573	+	15	8959017	8972239	-
1273	scaffold_7	21713254	22004508	+	LG1	3818362	3907691	+	15	8441811	8447510	+
1274	scaffold_7	22032989	22121710	+	LG1	711774	804918	+	15	8304122	8313070	+
1275	scaffold_7	22129381	22296751	+	LG1	811206	975476	+	15	8056839	8205199	-
1276	scaffold_7	22307315	22342387	+	LG1	989664	1014004	+	15	7931864	7938398	+
1277	scaffold_7	22346520	22435167	+	LG1	1015962	1079849	+	15	7839627	7885724	+
1278	scaffold_7	22439451	22469417	+	LG1	1081900	1110482	+	15	7743068	7775309	-
1279	scaffold_7	22547993	22577558	+	LG1	1216043	1243876	-	15	7436593	7454651	+
1280	scaffold_3	391815	405684	+	LG1	19792202	19803712	-	17	23401556	23406959	-
1283	scaffold_3	2547571	3131678	+	LG4	362683	1185721	+	7	11054540	11066158	-
1284	scaffold_3	3132379	3176967	+	LG6	9711397	9749959	+	7	11042624	11053692	-
1285	scaffold_3	3179541	3279268	+	LG6	9753549	9875452	+	15	42651362	42652700	+
1286	scaffold_3	3295371	3521511	+	LG6	9905203	10102856	+	12	10258512	10263479	-
1287	scaffold_3	3530999	3640782	+	LG6	10112811	10247086	+	17	15587000	15595973	+
1288	scaffold_3	3710713	3739931	+	LG6	10298663	10360563	+	17	15783915	15811562	-
1289	scaffold_3	3983217	4022646	+	LG6	10485657	10518287	+	17	16014286	16032232	+
1290	scaffold_3	4123687	4158864	+	LG6	11964120	12020117	-	17	16371813	16378358	-
1291	scaffold_3	4193662	4570893	+	LG6	10710473	11061275	+	17	16542822	16556732	-
1292	scaffold_3	4571584	5242677	+	LG6	11061956	11848669	+	17	16951820	16958918	-
1293	scaffold_3	5284120	5972989	+	LG6	15009460	15543872	-	6	12788737	12879711	+
1294	scaffold_3	5988081	6415919	+	LG6	14619676	14973061	-	6	12089104	12093570	-
1295	scaffold_3	6469046	6663555	+	LG6	14459899	14569416	-	17	17978908	17979955	+
1296	scaffold_3	6665936	6765390	+	LG6	14377957	14457861	-	17	17987483	17994839	-
1297	scaffold_3	6820703	7252207	+	LG6	14160567	14335361	-	17	18058868	18152987	+
1298	scaffold_3	7280812	7344978	+	LG6	14099358	14128109	-	17	18190642	18216953	-
1299	scaffold_3	7521603	7698923	+	LG6	13879478	13986281	-	17	17182873	17191713	-
1300	scaffold_3	7870700	8629445	+	LG6	13750046	13854081	-	17	22969960	22975709	-
1301	scaffold_3	8857482	8873895	+	LG6	13694551	13707981	-	17	23074458	23090889	-
1302	scaffold_3	8905198	9205128	+	LG6	13517469	13644340	-	17	23242552	23254825	+
1303	scaffold_3	12470971	12494721	+	LG5	17045235	17065831	-	17	22375637	22399862	-
1304	scaffold_3	13278212	13426989	+	LG6	8409072	8413183	-	17	12364356	12469263	-
1305	scaffold_3	13593517	13879246	+	LG6	26379006	26743989	+	17	11760210	12166821	-
1306	scaffold_3	14109806	14147038	+	LG6	26882845	26920764	+	17	11561402	11573358	+
1307	scaffold_3	14155662	14268318	+	LG6	26959419	27071749	+	17	11288826	11436728	-
1308	scaffold_3	14381451	14551292	+	LG4	70972	171297	-	17	11128189	11150375	-
1309	scaffold_3	14653188	14738662	+	LG6	27635702	27722126	-	17	10943917	10951672	-
1310	scaffold_3	14748442	15055394	+	LG6	27220631	27617164	-	17	10834251	10838880	+
1311	scaffold_3	15062578	15091699	+	LG6	27176755	27214314	-	17	10318282	10343972	+
1312	scaffold_3	15096677	15158570	+	LG6	27123080	27170178	-	17	10260538	10269358	+
1313	scaffold_3	15223235	15390043	+	LG6	24396772	24504911	-	17	9762118	9813119	+
1314	scaffold_3	15394572	15431157	+	LG6	24346627	24394034	-	17	9688643	9739400	+
1315	scaffold_3	15438148	15581466	+	LG6	24124155	24333191	-	17	9590987	9592515	+
1316	scaffold_3	15594874	15667706	+	LG3	3586252	3691628	-	17	9045476	9085166	+
1317	scaffold_3	15939882	15960972	+	LG3	3395321	3418314	-	17	8853386	8883724	-
1318	scaffold_3	15995578	16014058	+	LG6	27852432	27889378	+	17	8717399	8719197	+
1319	scaffold_3	16014173	16110210	+	LG6	27889533	27948424	+	17	8690749	8698803	-
1320	scaffold_3	16112465	16121633	+	LG6	27949912	27971922	+	17	8640299	8648430	+
1321	scaffold_3	16205608	16256350	+	LG6	28070454	28159034	+	17	8352027	8474346	-
1322	scaffold_3	16260702	16289543	+	LG6	28180023	28213171	+	17	8322266	8333532	+
1323	scaffold_3	16294855	16309133	+	LG6	28217510	28232671	+	17	8284691	8305758	-
1324	scaffold_3	16315979	16373413	+	LG6	27771333	27822084	-	17	8205541	8276950	-
1325	scaffold_3	16376167	16418923	+	LG6	34180454	34230480	-	15	46794448	46800359	-
1326	scaffold_3	16460556	16510518	+	LG6	34070529	34123130	-	17	8023834	8064651	-
1327	scaffold_3	16584427	16609256	+	LG6	33943594	33958691	-	17	7846469	7855559	+
1328	scaffold_3	16614259	16649488	+	LG6	33855340	33902565	-	17	7746304	7805503	-
1329	scaffold_3	16902850	16915534	+	LG6	33679198	33692514	-	17	7269796	7290828	+
1330	scaffold_3	16941402	16974508	+	LG6	33600470	33629235	-	17	7173421	7223938	-
1331	scaffold_3	16984363	17431119	+	LG6	35585017	35915068	-	17	6687541	6886729	-
1332	scaffold_3	17491089	17561714	+	LG6	31203077	31362459	+	17	6567104	6632948	-
1333	scaffold_3	17987660	18025083	+	LG6	31632091	31663757	+	17	5814143	5819128	+
1334	scaffold_3	18119469	18345592	+	LG6	31758197	31961103	+	17	5396989	5652210	-
1335	scaffold_3	18423758	18444444	+	LG6	32049630	32060791	-	17	5282972	5308533	-
1336	scaffold_3	18453508	18543180	+	LG6	32074422	32215313	+	17	5144941	5164478	+
1337	scaffold_3	18564941	19078705	+	LG6	32235138	32558110	+	17	4673902	5089891	-
1338	scaffold_3	19110525	19149339	+	LG6	32575639	32666022	+	17	4330775	4335797	+
1339	scaffold_3	19167288	19187429	+	LG6	32717553	32749280	+	17	4236872	4241486	+
1340	scaffold_3	19193459	19213801	+	LG6	32763372	32782118	+	17	4179619	4197160	+
1341	scaffold_3	19228104	19389109	+	LG6	32816670	32939787	+	17	4103926	4145551	-
1342	scaffold_3	19414862	19431064	+	LG6	32990988	33013459	+	17	3844186	3863020	+
1343	scaffold_3	19493097	19506776	+	LG6	33053716	33097660	+	17	3795633	3810933	-
1344	scaffold_3	19511453	19525691	+	LG6	33103796	33118696	+	17	3774678	3783007	+
1345	scaffold_3	19548345	19587068	+	LG6	33143996	33197065	+	17	3660995	3698882	+
1346	scaffold_3	19611924	19675197	+	LG6	33231616	33414782	+	17	3502795	3614842	-
1347	scaffold_3	19761328	19774370	+	LG6	33564894	33585497	+	17	3329499	3345255	+
1348	scaffold_3	19803822	19835430	+	LG6	1561141	1583943	+	17	3257940	3291787	+
1349	scaffold_3	19835849	20101702	+	LG6	1585050	1933630	+	17	2811200	3248296	-
1350	scaffold_3	20182822	20231298	+	LG4	8927357	9010926	+	17	2729807	2741937	-
1351	scaffold_3	20280033	20374334	+	LG6	36696369	36800547	+	17	2566498	2606032	-
1352	scaffold_3	20384556	20512538	+	LG6	36813287	36967548	+	17	2355725	2426325	+
1353	scaffold_3	20515857	20558560	+	LG6	36973807	37024915	+	17	2261744	2315868	+
1354	scaffold_3	20564766	20584542	+	LG6	37033712	37054413	+	17	2242038	2254668	+
1355	scaffold_3	20590413	20649590	+	LG6	37061109	37136281	+	17	2164733	2219929	-
1356	scaffold_3	20701412	20723237	+	LG6	37258437	37270509	+	17	2049578	2065462	-
1357	scaffold_3	20736192	20794235	+	LG6	37185519	37253138	-	17	1684600	1703257	+
1358	scaffold_3	20814318	20849920	+	LG6	37328514	37380121	+	17	1595096	1625302	+
1359	scaffold_3	20856078	21137315	+	LG6	37471963	37883374	+	17	1158774	1435943	-
1360	scaffold_3	21140666	21186972	+	LG6	37895410	37909414	+	17	1146965	1149275	+
1361	scaffold_3	21331785	21583902	+	LG6	37941995	38061335	+	17	913697	944218	+
1362	scaffold_3	21590250	21713547	+	LG6	38068670	38187212	+	17	328201	423363	+
1363	scaffold_3	21714405	21789392	+	LG6	38187844	38301775	+	17	284281	286440	+
1364	scaffold_3	21790735	21894431	+	LG6	38303262	38377138	+	17	70334	192723	-
1366	scaffold_8	85781	230654	+	LG2	7679808	7884421	-	10	475814	477233	+
1367	scaffold_8	303316	328422	+	LG2	7512058	7617946	-	10	299267	333377	+
1368	scaffold_8	356091	630108	+	LG2	7242637	7504680	-	10	114446	291286	-
1369	scaffold_8	1142901	1533871	+	LG2	5878884	5901309	+	10	873105	876705	+
1370	scaffold_8	1539268	1661781	+	LG2	5968449	6071928	+	10	1098745	1114064	+
1371	scaffold_8	1743434	1820735	+	LG2	5288086	5347554	-	6	11665132	11824147	+
1372	scaffold_8	2567297	4856585	+	LG2	1197505	2189490	-	15	9497467	9499136	+
1373	scaffold_8	5342876	5748772	+	LG2	887268	992053	-	10	5478964	5489724	+
1374	scaffold_8	7781429	7997600	+	LG2	333452	349701	-	10	8124005	8166895	-
1375	scaffold_8	10307050	10491520	+	LG2	6859601	7007393	-	10	9117360	9135774	+
1376	scaffold_8	10810158	11456631	+	LG2	6113864	6753168	-	10	10370990	11080577	-
1377	scaffold_8	11528212	11548025	+	LG2	8741396	8815883	-	10	10243920	10252685	+
1378	scaffold_8	11565952	11633739	+	LG2	8625503	8718937	-	10	10144550	10210625	-
1379	scaffold_8	11636703	11763562	+	LG2	8422927	8581826	-	10	10103312	10110798	+
1380	scaffold_8	11955409	12178006	+	LG2	3409845	3857140	+	11	23961658	23964062	+
1381	scaffold_8	12239462	12251556	+	LG5	3695845	3701082	-	7	12894893	12906241	+
1382	scaffold_8	12399764	12415503	+	LG5	3882720	3896846	+	12	9286479	9288812	-
1383	scaffold_8	12425175	12634177	+	LG2	2545976	2669493	-	12	8626135	9240503	-
1384	scaffold_8	12641364	12798160	+	LG2	2434250	2529512	-	12	8517422	8560467	+
1385	scaffold_8	12806512	13086855	+	LG2	3871471	4088964	+	12	8358604	8367818	+
1386	scaffold_8	13239472	13553659	+	LG2	4324627	4672265	-	15	43108907	43126847	-
1387	scaffold_8	13556511	13579284	+	LG2	4246666	4294595	-	15	43152017	43156392	-
1388	scaffold_8	13592235	13664980	+	LG2	4128140	4237096	-	15	43258547	43260689	+
1389	scaffold_8	14037038	14403356	+	LG3	23302850	23760847	-	11	20312741	20319382	-
1390	scaffold_8	14457874	14547916	+	LG2	8225188	8241107	-	6	9964488	10251809	+
1392	scaffold_8	15315027	15910225	+	LG2	7016517	7195172	-	11	2483492	2495634	-
1393	scaffold_8	16516049	16659641	+	LG2	2904801	3040802	+	10	7344764	7368785	+
1394	scaffold_8	16663113	16747982	+	LG2	3044926	3143970	+	10	7170293	7180241	+
1395	scaffold_8	16855475	16893348	+	LG2	9145286	9186821	+	10	13034471	13061176	+
1396	scaffold_8	17067825	17102245	+	LG2	9417261	9487043	+	10	13501629	13505455	-
1397	scaffold_8	17263786	17386707	+	LG2	9753063	9876988	+	10	12402317	12451569	+
1398	scaffold_8	17391092	17436330	+	LG2	9888472	9954274	+	10	13770023	13791982	-
1399	scaffold_8	17467314	17717325	+	LG2	10038382	10314403	+	10	13956403	14490427	+
1400	scaffold_8	17728907	17814633	+	LG2	10329174	10490655	+	10	14579863	14581037	-
1401	scaffold_8	17833190	18220088	+	LG2	10520446	11125391	+	10	15023879	15025699	-
1402	scaffold_8	18258015	18320212	+	LG2	11166521	11287851	+	10	16117380	16159057	-
1403	scaffold_8	18380730	18390484	+	LG2	11435515	11470425	+	10	16272684	16281348	-
1404	scaffold_8	18397165	18614416	+	LG2	11495177	11722826	+	10	16306835	16773146	+
1405	scaffold_8	18697826	18744850	+	LG2	13549693	13620409	-	10	16993976	17017543	-
1406	scaffold_8	18772790	18890584	+	LG2	13347286	13463165	-	10	17183710	17192304	-
1407	scaffold_8	18901153	18982492	+	LG2	13295427	13342651	-	10	17347404	17359398	-
1408	scaffold_8	18989189	19038809	+	LG2	13186680	13286442	-	10	17387706	17398822	-
1409	scaffold_8	19047556	19221800	+	LG2	12906790	13173547	-	10	17545127	17556137	-
1410	scaffold_8	19245755	19275472	+	LG2	12827333	12893913	-	10	18116555	18134703	-
1411	scaffold_8	19288296	19302047	+	LG2	12796944	12810921	+	10	18154540	18171282	+
1412	scaffold_8	19374369	19404952	+	LG2	12658324	12681432	-	10	18320272	18405718	+
1413	scaffold_8	19425921	19452743	+	LG2	12557597	12627975	-	10	18440943	18461937	-
1414	scaffold_8	19548276	19726238	+	LG2	12178928	12304118	-	10	18812763	18912661	+
1415	scaffold_8	19780699	19872767	+	LG2	11989539	12151389	-	10	19496017	19591973	+
1416	scaffold_8	19889696	19930868	+	LG2	11902836	11960212	-	10	19646212	19700094	-
1417	scaffold_8	19936604	20087270	+	LG2	17205385	17415179	-	11	31696988	31710779	-
1418	scaffold_8	20105304	20147025	+	LG2	17144801	17189802	-	11	31904025	31949838	-
1419	scaffold_8	20158464	20310283	+	LG2	16965344	17133658	-	11	32016472	32036230	-
1420	scaffold_8	20329049	20420442	+	LG2	17529900	17652312	+	11	32519181	32544620	-
1421	scaffold_8	20421880	20481078	+	LG2	17654111	17714719	+	11	32825974	32863711	-
1422	scaffold_8	20485670	20563297	+	LG2	17728121	17842702	+	11	32994149	33108288	+
1423	scaffold_8	20642747	20699597	+	LG2	17926264	18004015	+	11	33536920	33547144	-
1424	scaffold_8	20709754	20779938	+	LG2	18032602	18136784	+	11	33600174	33675174	-
1425	scaffold_8	20806819	20861656	+	LG2	18196692	18291546	+	11	33770740	33820521	+
1428	scaffold_8	21185033	21232174	+	LG2	18484153	18553150	+	11	34261660	34356646	+
1429	scaffold_8	21274080	21327982	+	LG2	18610480	18668930	+	11	34689188	34713243	+
1430	scaffold_8	21372317	21397809	+	LG2	18737634	18779943	+	11	34564513	34580663	+
1431	scaffold_8	21400007	21426537	+	LG2	18785468	18823345	+	11	34502055	34526521	+
1432	scaffold_8	21428133	21458638	+	LG2	18828661	18856257	+	11	34438411	34485195	-
1433	scaffold_8	21478436	21492102	+	LG2	18900084	18913941	+	11	34840453	34859102	+
1434	scaffold_8	21509977	21547518	+	LG5	27510820	27559202	+	11	34875934	34906035	+
1435	scaffold_8	21629330	21723317	+	LG5	27788556	27941428	-	11	35040741	35219980	-
1436	scaffold_8	21726301	21751649	+	LG5	27745370	27783858	+	11	35005425	35022346	-
1437	scaffold_8	21757421	21793052	+	LG5	27621865	27740217	-	11	34967270	34989905	-
1438	scaffold_5	121814	484654	+	LG5	17909168	18289352	+	6	398411	441613	-
1441	scaffold_5	1686432	1986660	+	LG5	29295886	29580716	+	6	2612501	2672292	+
1442	scaffold_5	1989699	2237028	+	LG5	21323278	21424572	+	6	1944951	2159026	-
1443	scaffold_5	3531540	3871022	+	LG5	28638636	28769984	-	6	4443871	4643732	-
1444	scaffold_5	4832925	5228051	+	LG5	19891296	20226198	+	7	11481617	11652070	-
1445	scaffold_5	5240443	5272213	+	LG5	20260660	20275845	-	6	5363109	5373843	-
1446	scaffold_5	5297268	5306346	+	LG5	20245048	20250434	-	6	5421943	5430276	+
1447	scaffold_5	5396420	5410328	+	LG5	20356862	20371097	+	6	5572833	5586578	-
1448	scaffold_5	5411110	5877655	+	LG5	20371813	20698420	+	6	5591047	5967823	+
1449	scaffold_5	5931988	6156675	+	LG5	20716642	20745667	+	15	9591977	9596108	-
1450	scaffold_5	6162543	7713545	+	LG5	20757664	21203874	+	6	6053172	6334282	+
1455	scaffold_5	8699717	8965750	+	LG5	132969	330017	+	6	11085825	11266802	+
1456	scaffold_5	8998278	9366962	+	LG5	349984	536918	+	10	19318560	19321632	+
1457	scaffold_5	9384689	9516915	+	LG5	547448	639057	+	6	13473119	13478293	+
1458	scaffold_5	9559182	10014667	+	LG5	651762	975137	+	6	10806599	10826027	+
1459	scaffold_5	10028546	10484983	+	LG5	985733	1264504	+	10	3884989	3892438	+
1460	scaffold_5	10492177	10511868	+	LG5	1292962	1319471	+	6	14415442	14424721	-
1461	scaffold_5	10514014	10708169	+	LG5	1321628	1452133	+	6	14489655	14495758	-
1462	scaffold_5	10715091	11311897	+	LG5	1498938	2021929	+	10	30953229	30961739	-
1463	scaffold_5	11314985	11340087	+	LG5	2046491	2067730	+	7	13779528	13783157	-
1464	scaffold_5	11463495	11974262	+	LG5	2139397	2777345	+	6	18262758	18265513	+
1465	scaffold_5	12061192	12090827	+	LG5	2813935	2859111	+	6	14562271	14562626	-
1466	scaffold_5	12126429	12157359	+	LG5	2922716	2972371	+	15	13150021	13201837	+
1467	scaffold_5	12354391	12399930	+	LG5	7540845	7587722	-	15	13408748	13429137	+
1468	scaffold_5	12410135	12453239	+	LG5	7524217	7531482	-	6	15156758	15219071	+
1469	scaffold_5	12475043	12508866	+	LG5	7334931	7362763	-	6	15354622	15398756	+
1470	scaffold_5	12750456	12816437	+	LG5	7072700	7138348	-	6	16088441	16103378	-
1471	scaffold_5	12918366	13077688	+	LG5	6781156	6975018	-	7	4519524	4823508	-
1472	scaffold_5	13093765	13126913	+	LG5	7403320	7430609	-	11	20430777	20441025	-
1473	scaffold_5	13213132	13280547	+	LG1	9296490	9298190	+	6	16367866	16511624	+
1475	scaffold_5	13525250	13740785	+	LG1	22563968	22565000	-	6	17062885	17408101	+
1477	scaffold_5	13813431	13972138	+	LG5	3973858	4057595	+	6	17571504	17697376	+
1478	scaffold_5	13972910	13995895	+	LG4	22394658	22424394	-	6	18395106	18396135	+
1479	scaffold_5	14028939	14135953	+	LG4	22281571	22363330	-	15	3187319	3196728	-
1480	scaffold_5	14163426	14250402	+	LG4	22041142	22127588	-	6	18716994	18736582	-
1481	scaffold_5	14325857	14411966	+	LG4	21760646	21901881	-	6	19004412	19009530	+
1482	scaffold_5	14413296	14476131	+	LG4	21203691	21760140	-	6	519519	938839	+
1483	scaffold_5	14482226	14501916	+	LG5	3531703	3566785	-	6	19243474	19249600	-
1484	scaffold_5	14502424	14646648	+	LG5	3307348	3517228	-	6	19264595	19463749	+
1485	scaffold_5	14653468	14676603	+	LG5	3283903	3301446	-	6	19474687	19504994	-
1486	scaffold_5	14683667	14749110	+	LG5	3190760	3261611	-	6	19529513	19550839	-
1487	scaffold_5	14805184	14816304	+	LG2	296435	311533	+	6	19600047	19607342	+
1488	scaffold_5	14845153	14890040	+	LG5	3108701	3162588	-	6	19650295	19743514	+
1489	scaffold_5	14919036	14997950	+	LG5	3024489	3090110	-	6	19859834	19894573	-
1490	scaffold_5	15003608	15048269	+	LG5	12940117	13083063	+	6	20033470	20051700	-
1491	scaffold_5	15214386	15243532	+	LG5	13227129	13367609	+	6	20298275	20329911	+
1492	scaffold_5	15255346	15274046	+	LG5	13424241	13440874	+	6	20344083	20364984	-
1493	scaffold_5	15283498	15294034	+	LG5	13456930	13465325	+	6	20377705	20390478	-
1494	scaffold_5	15298485	15357682	+	LG5	13468874	13560087	+	6	20413423	20494180	+
1495	scaffold_5	15372159	15377366	+	LG5	13574481	13579247	+	6	20520919	20526138	-
1496	scaffold_5	15448766	15480087	+	LG5	8078712	8100340	+	6	20673584	20682965	-
1497	scaffold_5	15481917	15542600	+	LG5	8108882	8185275	+	11	10689467	10737310	+
1498	scaffold_5	15700040	15889642	+	LG5	8263418	8483578	+	6	20838999	21147259	+
1499	scaffold_5	15904903	16010244	+	LG5	8510619	8573336	+	6	21248531	21286990	-
1500	scaffold_5	16023582	16341471	+	LG5	8587887	8842284	+	6	21345872	21563332	+
1501	scaffold_5	16395643	16409252	+	LG5	8928975	8970099	+	6	21702852	21715800	+
1502	scaffold_5	16415932	16429815	+	LG5	8975181	8984809	+	6	21716850	21734943	-
1503	scaffold_5	16433050	16783210	+	LG5	8990367	9306976	+	6	21816013	22312460	+
1504	scaffold_5	16812054	16857948	+	LG5	9428441	9464792	+	6	22351754	22376238	-
1505	scaffold_5	16888381	16980050	+	LG5	9479368	9545488	+	6	22416664	22473484	-
1506	scaffold_5	16993041	17031533	+	LG5	9586033	9616096	+	6	22494811	22512208	+
1507	scaffold_5	17038150	17074583	+	LG5	9623441	9649306	+	6	22533999	22544342	-
1508	scaffold_5	17080044	17113344	+	LG5	9658448	9722654	+	6	22618179	22665141	-
1509	scaffold_5	17162062	17203469	+	LG5	7948308	8000336	-	6	22800659	22825644	-
1510	scaffold_5	17223397	17284672	+	LG5	7813945	7906626	-	6	22901475	23009086	+
1511	scaffold_5	17289119	17335909	+	LG5	7749319	7809850	-	6	23020473	23056610	-
1512	scaffold_5	17425323	17606360	+	LG5	12721323	12847754	-	6	23323460	23576913	+
1513	scaffold_5	17692870	17726007	+	LG5	12580514	12610498	-	6	23753483	23759629	-
1514	scaffold_5	17746395	17764287	+	LG5	12500485	12559455	-	6	23841436	23861727	-
1515	scaffold_5	17773200	17856476	+	LG5	12420312	12496553	-	6	23871273	23920804	-
1516	scaffold_5	17857144	17902141	+	LG5	12360128	12419727	-	6	23945507	23998678	+
1517	scaffold_5	17956029	17971133	+	LG5	12300438	12314273	-	6	24762564	24780387	-
1518	scaffold_5	18092316	18228495	+	LG5	11960688	12178703	-	6	25078505	25218051	+
1519	scaffold_5	18281163	18338603	+	LG5	11814463	11905203	-	6	25330001	25336395	-
1520	scaffold_5	18345470	18453726	+	LG5	11731833	11802282	-	6	25354867	25361091	-

## Sheet: Table S2
Table S2. List of ORs that are conserved in all three genomes with size and number of exons in each genome.
OR	PC	Size	No. Exons	FC	Size	No. Exons	MC	Size	No. Exons
1	scaffold_1	73382	52	LG4	106198	99	9	6028	13
2	scaffold_1	155062	167	LG4	178233	189	9	130217	148
3	scaffold_1	25279	21	LG4	4449	10	9	40990	33
4	scaffold_1	53630	54	LG4	268682	122	13	139482	71
5	scaffold_1	76087	65	LG4	75555	47	13	2655	5
6	scaffold_1	326355	233	LG4	747502	469	13	919001	275
7	scaffold_1	127696	60	LG4	59227	41	13	9177	18
8	scaffold_1	79879	41	LG4	99494	104	13	158263	22
9	scaffold_1	812088	449	LG4	822736	640	13	15196	21
10	scaffold_1	375157	205	LG4	470951	359	13	39784	30
11	scaffold_1	127345	90	LG4	286459	231	4	2765	4
12	scaffold_1	168230	103	LG5	197360	146	13	14346	41
13	scaffold_1	272743	132	LG5	424748	269	8	31851	14
14	scaffold_1	150433	141	LG5	140080	161	13	357385	173
15	scaffold_1	17274	23	LG5	20093	25	13	11932	18
16	scaffold_1	14420	54	LG7	10340	42	1	14701	51
17	scaffold_1	50109	47	LG4	211844	76	3	32190	12
18	scaffold_1	334298	94	LG4	661218	177	2	702123	102
19	scaffold_1	165223	68	LG4	259227	99	2	7974	12
20	scaffold_1	60831	35	LG4	332742	62	13	1810	2
21	scaffold_1	50823	22	LG4	614335	25850	4	1441	3
22	scaffold_1	406662	380	LG4	376787	406	13	33705	53
23	scaffold_1	99118	140	LG4	152637	198	13	84656	78
24	scaffold_1	16901	31	LG4	14960	30	13	14100	29
25	scaffold_1	10798	20	LG4	10537	20	13	9122	17
26	scaffold_1	170385	135	LG4	311427	225	13	178824	75
27	scaffold_1	24522	26	LG4	45838	40	4	2176	3
28	scaffold_1	255958	51	LG4	40367	23	13	12022	14
29	scaffold_1	55290	68	LG4	64313	90	13	36305	38
30	scaffold_1	16687	19	LG4	16615	21	13	2475	3
31	scaffold_1	149541	124	LG4	54732	79	13	207459	123
32	scaffold_1	19469	35	LG4	44043	51	13	23614	17
33	scaffold_1	362758	139	LG4	202555	154	13	1664	2
34	scaffold_1	31836	42	LG4	21983	46	13	8210	15
35	scaffold_1	51389	60	LG4	33010	58	13	17688	34
36	scaffold_1	57958	53	LG4	25293	45	13	42571	56
37	scaffold_1	19091	33	LG4	13017	18	13	15736	33
38	scaffold_1	165569	120	LG4	367776	158	13	24028	13
39	scaffold_1	137652	110	LG4	259352	185	13	10889	30
40	scaffold_1	96615	69	LG4	120548	67	13	57816	41
41	scaffold_1	168423	164	LG4	263780	176	13	80258	62
42	scaffold_1	86676	55	LG4	85189	65	13	76114	44
43	scaffold_1	681003	433	LG4	1075727	673	13	957719	465
44	scaffold_1	577835	287	LG4	317178	271	9	287310	142
45	scaffold_1	78833	40	LG4	37142	42	9	30839	41
46	scaffold_1	60274	39	LG4	270516	208	9	1171	2
47	scaffold_1	72074	62	LG4	96781	83	2	1598	4
48	scaffold_1	95596	37	LG4	78635	79	9	2410	5
49	scaffold_1	10085	20	LG4	7605	18	2	11300	21
50	scaffold_1	889274	141	LG4	78737	92	1	6993	9
51	scaffold_1	610870	242	LG4	199090	206	5	206204	168
52	scaffold_1	626858	230	LG4	112735	141	4	30051	30
54	scaffold_1	398739	96	LG3	3992	8	4	99739	68
55	scaffold_1	148193	110	LG4	139335	134	4	44138	60
59	scaffold_1	1630818	806	LG5	2206	7	13	1129175	649
60	scaffold_1	216721	161	LG7	2232	6	13	249227	160
61	scaffold_1	27865	37	LG4	1712	2	13	33625	34
62	scaffold_1	315289	224	LG4	40475	53	13	300197	205
63	scaffold_1	30356	46	LG4	20494	23	13	37133	44
64	scaffold_1	94628	72	LG4	58013	80	13	41071	37
65	scaffold_1	91053	57	LG4	65631	84	13	63118	59
66	scaffold_1	92191	79	LG4	71800	84	13	104280	64
67	scaffold_1	20274	27	LG4	25122	32	13	28984	29
70	scaffold_1	69414	46	LG5	1129	3	13	53369	47
72	scaffold_1	300012	202	LG5	1401	3	13	195190	112
78	scaffold_1	76930	97	LG5	3170	9	13	95239	36
84	scaffold_1	59051	45	LG4	47828	68	13	1851	5
85	scaffold_1	198156	171	LG4	254982	286	13	18869	11
86	scaffold_1	148799	195	LG4	124797	203	13	106570	94
87	scaffold_1	47679	55	LG4	32385	52	13	7337	19
88	scaffold_1	158019	180	LG4	119600	182	13	102507	84
90	scaffold_1	123869	107	LG2	100615	127	8	35669	32
91	scaffold_1	46823	88	LG2	44024	87	8	67414	71
92	scaffold_1	71966	72	LG2	47635	86	8	18959	22
93	scaffold_1	221047	218	LG2	174049	226	8	13626	9
94	scaffold_1	4445	14	LG2	3980	14	8	3413	11
95	scaffold_1	130786	150	LG2	123285	157	8	14234	14
96	scaffold_1	133031	119	LG2	131506	141	8	150348	65
97	scaffold_1	41121	47	LG2	46366	60	8	12382	19
98	scaffold_1	37184	59	LG2	36453	61	8	45762	24
99	scaffold_1	32211	44	LG2	35760	50	8	12865	17
100	scaffold_1	48448	51	LG2	33465	54	8	42413	46
101	scaffold_1	64343	57	LG2	49395	69	8	17554	11
102	scaffold_1	112072	105	LG2	87176	116	8	6661	10
103	scaffold_1	73838	72	LG2	85615	84	8	3146	8
104	scaffold_1	61968	75	LG2	97049	130	8	11318	16
105	scaffold_1	145634	90	LG2	105659	88	8	119865	97
106	scaffold_1	145025	158	LG2	64614	112	1	162461	151
107	scaffold_1	34509	42	LG2	33868	53	1	29322	39
108	scaffold_1	97668	98	LG2	50748	83	1	176409	103
109	scaffold_1	26601	39	LG2	89292	137	1	138299	124
110	scaffold_1	102578	82	LG2	78941	77	8	679	3
111	scaffold_1	25118	37	LG2	27926	39	8	27334	25
112	scaffold_1	24575	26	LG6	23068	31	8	6319	6
113	scaffold_1	44950	75	LG6	37388	71	8	31562	38
114	scaffold_1	28069	52	LG6	22292	54	14	3062	8
115	scaffold_1	110669	89	LG6	148915	139	8	124304	76
116	scaffold_1	89171	143	LG6	110458	173	8	746	2
117	scaffold_1	36232	30	LG2	47442	38	8	109298	58
118	scaffold_1	69500	88	LG2	71032	102	8	457	2
119	scaffold_1	58223	69	LG2	75601	75	8	3361	9
120	scaffold_1	12282	18	LG2	10348	23	8	4768	9
121	scaffold_1	86177	71	LG2	75547	80	8	201412	81
122	scaffold_1	143293	149	LG2	180756	181	9	239905	120
123	scaffold_1	33433	55	LG2	29055	52	4	17150	18
124	scaffold_1	136090	109	LG2	141275	188	8	375885	94
125	scaffold_1	40301	50	LG2	33429	53	8	29256	48
126	scaffold_1	144966	108	LG2	155885	138	8	210902	85
127	scaffold_1	119087	92	LG2	84416	87	8	1914	6
128	scaffold_1	118667	140	LG2	141786	153	8	15422	17
129	scaffold_1	21748	23	LG2	15942	24	2	12154	24
130	scaffold_1	36037	24	LG2	40274	37	8	29274	22
131	scaffold_1	95604	122	LG2	72458	124	8	8852	19
132	scaffold_1	73817	111	LG2	80728	133	8	7118	17
133	scaffold_1	14483	29	LG2	10478	31	8	23807	28
134	scaffold_1	367360	424	LG2	468152	531	8	898490	408
135	scaffold_1	25701	40	LG2	46068	70	8	8880	17
136	scaffold_1	23181	57	LG2	16768	42	8	31147	49
137	scaffold_1	64569	46	LG2	39470	48	8	37152	22
138	scaffold_1	11690	16	LG2	10844	17	8	15055	16
139	scaffold_1	7712	13	LG2	6258	16	8	5158	14
140	scaffold_1	162803	175	LG6	279510	242	8	28147	25
141	scaffold_1	9767	16	LG2	9567	15	8	10165	18
142	scaffold_1	73014	70	LG2	84367	86	8	2879	6
143	scaffold_1	358357	340	LG2	49674	66	8	399082	57
144	scaffold_1	142083	58	LG2	142027	104	8	6547	7
145	scaffold_1	90873	70	LG2	43995	62	8	3145	5
146	scaffold_1	54525	77	LG2	42684	78	1	140705	37
147	scaffold_1	124788	97	LG2	109126	114	1	1661	5
148	scaffold_1	52033	53	LG2	60015	67	14	4187	5
149	scaffold_1	61448	79	LG2	116413	118	8	20154	33
150	scaffold_1	54498	60	LG2	74302	87	8	198725	51
151	scaffold_1	29022	39	LG2	19801	30	14	14268	21
152	scaffold_1	199752	153	LG2	209933	191	3	8524	14
153	scaffold_1	26680	38	LG2	52583	66	8	8732	4
154	scaffold_1	54096	43	LG2	56959	49	8	6277	10
155	scaffold_1	111370	87	LG5	143044	131	8	30146	10
157	scaffold_1	96230	115	LG5	156983	147	5	17634	23
158	scaffold_1	70351	70	LG5	113234	107	5	124085	77
159	scaffold_1	179684	122	LG5	395145	348	8	233228	93
160	scaffold_1	97695	57	LG5	52345	51	8	12546	14
161	scaffold_1	90137	111	LG5	32084	34	8	40231	47
162	scaffold_1	25109	38	LG5	17393	31	8	18336	20
164	scaffold_1	18747	25	LG1	48022	36	2	18054	28
165	scaffold_1	106066	77	LG5	55549	33	8	138671	57
166	scaffold_1	171531	107	LG3	38378	36	8	5027	6
167	scaffold_1	97865	59	LG5	112112	79	8	14252	18
168	scaffold_1	323893	189	LG5	412340	321	8	3016	5
169	scaffold_1	37180	42	LG1	10227	16	8	11159	19
170	scaffold_1	60340	70	LG1	105220	124	8	9477	9
171	scaffold_1	47283	50	LG1	69621	72	8	21613	36
172	scaffold_1	74449	54	LG5	328898	207	13	1742	3
173	scaffold_1	254896	188	LG5	298078	252	8	4426	10
174	scaffold_1	11539	29	LG5	8274	21	8	2039	8
175	scaffold_1	272408	190	LG5	483926	336	8	290231	53
176	scaffold_4	77358	74	LG3	56587	88	3	15024	18
177	scaffold_4	124930	159	LG3	122469	180	5	129350	74
178	scaffold_4	29724	20	LG3	17575	18	5	38515	25
179	scaffold_4	168905	158	LG3	208597	225	5	194772	124
180	scaffold_4	55071	73	LG3	49320	63	5	27464	25
181	scaffold_4	26511	36	LG3	41990	44	5	16045	19
182	scaffold_4	43245	46	LG3	76445	45	5	11046	12
183	scaffold_4	193189	233	LG3	256970	318	5	215633	166
184	scaffold_4	67834	73	LG3	75181	89	5	2041	3
185	scaffold_4	42066	43	LG3	13471	18	5	14461	21
186	scaffold_4	45137	54	LG3	35900	55	5	23296	23
187	scaffold_4	30586	64	LG3	28014	58	5	10417	22
188	scaffold_4	23382	32	LG3	28621	35	5	15974	15
189	scaffold_4	30556	41	LG5	23829	43	5	24830	39
190	scaffold_4	28416	33	LG5	55835	58	5	10667	17
191	scaffold_4	156140	148	LG3	362320	335	5	26239	28
192	scaffold_4	8717	17	LG3	9130	16	5	7721	7
194	scaffold_4	93342	118	LG3	147902	168	5	24213	24
195	scaffold_4	32115	44	LG3	117543	80	5	5535	10
196	scaffold_4	34624	36	LG3	46523	52	5	41778	34
197	scaffold_4	28958	30	LG3	33503	34	5	39555	35
198	scaffold_4	47289	64	LG3	46383	67	5	26991	28
199	scaffold_4	25756	45	LG3	20347	34	5	10121	26
200	scaffold_4	410454	429	LG3	448741	459	5	495729	272
201	scaffold_4	27899	29	LG3	25311	30	5	16915	13
202	scaffold_4	26862	19	LG3	13338	15	5	37239	29
203	scaffold_4	62674	48	LG3	43054	43	5	59230	47
204	scaffold_4	174271	148	LG3	111173	115	5	165794	97
205	scaffold_4	30758	48	LG3	24280	32	5	20599	17
206	scaffold_4	8854	21	LG3	11355	24	5	8755	22
207	scaffold_4	109641	110	LG3	78776	108	5	136458	69
208	scaffold_4	87926	84	LG3	95055	108	5	22143	34
209	scaffold_4	158488	157	LG3	191743	200	5	17336	40
210	scaffold_4	105394	76	LG3	157191	112	5	33101	25
211	scaffold_4	90147	53	LG3	55477	41	5	69259	53
212	scaffold_4	121843	120	LG3	110709	112	5	197979	114
213	scaffold_4	59392	55	LG3	7883	20	5	99059	61
214	scaffold_4	85847	103	LG3	56025	75	5	76190	63
215	scaffold_4	73242	72	LG3	115320	96	5	5748	2
216	scaffold_4	133034	73	LG3	93808	76	5	35858	30
217	scaffold_4	65670	83	LG3	36949	56	14	23065	35
218	scaffold_4	25027	29	LG3	31877	33	14	11899	12
219	scaffold_4	111745	93	LG3	144642	120	14	3769	7
220	scaffold_4	30439	42	LG3	51592	70	5	25215	45
221	scaffold_4	36382	31	LG3	24123	31	5	12959	16
222	scaffold_4	41504	34	LG3	45447	37	5	33448	24
223	scaffold_4	71669	68	LG3	112749	96	5	1460	3
224	scaffold_4	64822	59	LG3	97969	88	5	35614	36
225	scaffold_4	87707	64	LG3	91438	76	5	16868	18
226	scaffold_4	86316	62	LG3	93138	76	5	19079	21
227	scaffold_4	189894	115	LG3	125878	114	5	210156	99
228	scaffold_4	21599	39	LG3	78801	88	5	1616	3
229	scaffold_4	87210	94	LG3	72924	74	5	23725	53
230	scaffold_4	342027	256	LG3	38341	39	5	374040	175
231	scaffold_4	99800	105	LG1	994	3	5	98804	91
232	scaffold_4	100769	123	LG3	24449	37	5	8281	15
233	scaffold_4	8193	15	LG3	59146	53	5	2348	4
234	scaffold_4	88896	62	LG3	101551	74	5	11572	23
235	scaffold_4	491079	215	LG3	229515	228	2	77402	57
236	scaffold_4	198009	140	LG5	349410	268	5	1871	3
237	scaffold_4	146533	139	LG3	212067	150	3	55081	51
238	scaffold_4	132249	155	LG3	149980	191	9	64256	54
239	scaffold_4	213797	163	LG3	217241	175	3	10731	19
240	scaffold_4	54645	33	LG3	92937	52	3	162995	74
241	scaffold_4	138650	110	LG3	181665	136	3	1291	3
242	scaffold_4	61473	54	LG4	81163	64	3	12469	10
243	scaffold_4	173563	102	LG4	55348	32	3	223510	92
244	scaffold_4	224179	173	LG3	259512	160	3	385551	131
245	scaffold_4	18306	27	LG3	18672	32	3	20124	29
246	scaffold_4	190324	116	LG3	227349	158	3	45166	40
247	scaffold_4	90444	62	LG3	118482	80	3	19821	30
248	scaffold_4	35085	34	LG3	10869	12	3	7196	18
249	scaffold_4	590405	377	LG3	512493	349	3	841605	300
250	scaffold_4	11825	16	LG3	9895	18	5	3796	5
251	scaffold_4	345686	204	LG3	655013	338	5	27906	18
252	scaffold_4	24772	27	LG4	11624	21	3	2045	4
253	scaffold_4	83630	78	LG3	76789	86	3	2672	8
254	scaffold_4	873204	410	LG3	567022	452	3	598681	207
255	scaffold_4	150849	70	LG3	70963	50	3	5142	15
257	scaffold_4	241011	100	LG2	143333	119	2	37624	21
258	scaffold_4	692336	273	LG2	242553	268	3	393383	157
259	scaffold_4	74617	55	LG2	699	2	3	34937	44
261	scaffold_4	110104	64	LG1	34383	53	3	2344	5
262	scaffold_4	10960	22	LG5	5794	17	2	7482	10
264	scaffold_6	161423	168	LG3	403162	300	3	454351	159
265	scaffold_6	349898	281	LG3	555300	432	3	528983	260
266	scaffold_6	125313	107	LG3	597060	368	3	473447	190
267	scaffold_6	65666	63	LG3	56411	67	3	36514	43
268	scaffold_6	20733	34	LG3	19508	34	3	19904	36
269	scaffold_6	15228	25	LG3	10140	17	3	13497	24
270	scaffold_6	14949	19	LG3	7697	15	3	22381	25
271	scaffold_6	203671	130	LG3	239255	191	3	16558	25
272	scaffold_6	215029	169	LG3	230017	200	3	35676	17
273	scaffold_6	87937	53	LG3	57948	44	3	32809	32
274	scaffold_6	44662	28	LG3	31369	29	3	11246	18
275	scaffold_6	105953	71	LG3	135422	89	3	47990	28
276	scaffold_6	139892	157	LG3	321397	273	3	83439	55
277	scaffold_6	25321	22	LG3	28004	30	3	3219	6
278	scaffold_6	15612	28	LG3	11613	25	3	47419	36
279	scaffold_6	13589	17	LG3	11691	21	3	10879	19
280	scaffold_6	239009	148	LG3	248160	160	3	754217	155
281	scaffold_6	28520	56	LG3	38187	62	3	31127	40
282	scaffold_6	99115	97	LG3	88681	117	3	27799	34
283	scaffold_6	44759	41	LG3	26710	19	3	49731	24
284	scaffold_6	123283	121	LG3	339149	20542	3	895	2
285	scaffold_6	60285	51	LG3	69126	58	3	38793	36
286	scaffold_6	72068	36	LG3	82227	65	3	83165	32
287	scaffold_6	453988	290	LG3	180810	247	3	11789	16
288	scaffold_6	68948	56	LG3	110086	111	3	54923	36
289	scaffold_6	22254	41	LG3	13037	40	3	16063	45
290	scaffold_6	49926	67	LG3	37650	72	3	3415	2
291	scaffold_6	188455	145	LG3	161709	145	3	287121	125
292	scaffold_6	114430	59	LG3	68895	26	3	52395	31
293	scaffold_6	346936	248	LG3	549880	321	3	369526	164
295	scaffold_6	111459	59	LG4	133416	64	3	67462	52
296	scaffold_6	59015	51	LG4	109507	84	3	822	4
297	scaffold_6	15980	32	LG4	34687	35	3	8513	21
298	scaffold_6	84946	44	LG3	192800	91	3	90615	23
299	scaffold_6	911388	438	LG3	266091	18459	3	1138728	368
300	scaffold_6	61732	54	LG3	46762	60	3	13775	26
301	scaffold_6	29455	36	LG3	70415	73	3	186216	68
302	scaffold_6	80202	44	LG3	72531	53	3	2155	8
303	scaffold_6	88140	61	LG3	55467	74	3	25429	36
304	scaffold_6	199121	94	LG3	67262	27	3	213721	72
305	scaffold_6	80046	84	LG3	52895	71	3	25631	52
306	scaffold_6	411251	153	LG3	889766	54631	3	10890	21
307	scaffold_6	10072	18	LG5	7930	18	3	9464	18
309	scaffold_6	293022	119	LG1	91833	393	9	11056	24
310	scaffold_6	664695	273	LG1	573139	364	2	157760	32
311	scaffold_6	25256	25	LG1	9763	19	3	3763	6
312	scaffold_6	158439	107	LG1	91206	76	14	2595	8
313	scaffold_6	73647	56	LG5	3593	11	2	156133	41
316	scaffold_6	24446	18	LG6	2760	3	2	43126	27
318	scaffold_6	309299	155	LG6	172574	145	2	74231	31
319	scaffold_6	80574	68	LG6	162555	98	13	6296	13
320	scaffold_6	80342	80	LG6	107622	101	2	166025	74
321	scaffold_6	277850	195	LG6	407565	270	4	8875	14
322	scaffold_6	26766	23	LG6	25870	32	4	45793	34
323	scaffold_6	23273	38	LG6	40481	45	4	35084	40
324	scaffold_6	335209	268	LG6	407110	315	4	40088	18
325	scaffold_6	108038	75	LG6	87861	66	4	8770	9
326	scaffold_6	69305	64	LG6	88739	76	4	7484	24
327	scaffold_6	404725	313	LG6	548413	410	4	25045	23
328	scaffold_6	1066405	819	LG6	1265064	1068	4	2611280	1025
329	scaffold_6	28509	47	LG6	52026	46	4	31420	37
330	scaffold_6	36446	26	LG6	35751	29	4	18007	9
331	scaffold_6	92999	141	LG6	90096	136	4	3033	9
332	scaffold_6	29683	34	LG6	41222	35	4	32803	24
333	scaffold_6	67189	61	LG6	62023	69	4	147635	56
334	scaffold_6	53688	37	LG6	37593	36	4	4002	12
335	scaffold_6	59446	36	LG6	33213	40	4	16366	33
336	scaffold_6	23558	32	LG6	31837	34	4	18936	20
337	scaffold_6	273055	278	LG6	363912	330	4	395347	208
338	scaffold_6	147867	102	LG6	200357	151	4	50978	36
339	scaffold_6	55932	51	LG6	58541	53	4	2498	11
340	scaffold_6	34778	37	LG6	45188	53	4	24723	37
341	scaffold_6	26941	42	LG6	23737	36	13	1054	2
342	scaffold_6	198141	162	LG6	234198	212	4	84711	58
343	scaffold_6	40959	58	LG1	53228	72	4	50733	48
344	scaffold_6	39996	44	LG1	35879	46	4	8450	5
345	scaffold_6	39084	46	LG1	60746	60	4	28429	35
346	scaffold_6	176663	231	LG1	214607	272	4	233608	203
347	scaffold_6	17704	30	LG6	23392	28	4	24984	26
348	scaffold_6	37913	52	LG6	56129	71	4	29847	41
349	scaffold_6	18142	26	LG6	30748	36	4	15924	18
350	scaffold_6	149133	175	LG6	193762	189	4	107227	53
351	scaffold_6	78416	127	LG6	151339	158	4	4675	5
352	scaffold_6	132632	127	LG6	249699	191	4	176182	101
353	scaffold_6	12027	29	LG6	14219	32	4	17283	28
355	scaffold_6	22066	48	LG6	15212	40	4	20953	51
357	scaffold_6	52270	58	LG4	1930	5	4	66882	47
358	scaffold_6	22897	48	LG5	2580	7	4	20165	49
360	scaffold_6	244270	272	LG6	157883	224	4	231427	190
361	scaffold_2	455182	154	LG6	256486	167	2	291110	124
362	scaffold_2	119451	40	LG6	73961	65	2	1994	4
363	scaffold_2	290437	78	LG6	102022	87	2	2952	5
364	scaffold_2	85967	50	LG7	118168	56	2	11305	14
365	scaffold_2	154925	68	LG7	94168	75	2	35026	11
366	scaffold_2	7556	18	LG7	34812	28	2	10403	22
367	scaffold_2	253100	131	LG7	450672	235	2	350103	192
368	scaffold_2	790612	269	LG7	233398	132	2	373469	159
369	scaffold_2	11622	16	LG5	14003	16	4	17936	18
370	scaffold_2	14460	21	LG7	20890	24	2	5380	18
371	scaffold_2	44714	44	LG7	71298	79	2	47093	55
372	scaffold_2	281451	138	LG7	193136	158	2	3829	9
373	scaffold_2	233314	61	LG7	150032	85	2	102326	68
374	scaffold_2	12478	27	LG4	9171	26	2	7060	17
375	scaffold_2	64770	56	LG7	75086	42	2	62100	58
376	scaffold_2	1610700	432	LG7	506166	371	2	8771	29
377	scaffold_2	607879	212	LG7	427998	261	2	20097	17
378	scaffold_2	326625	102	LG7	46221	34	2	74602	36
379	scaffold_2	165553	62	LG3	140832	134	2	12984	20
380	scaffold_2	784013	388	LG3	498465	394	2	3915	6
381	scaffold_2	420296	219	LG7	743747	573	2	3981	2
382	scaffold_2	379146	283	LG7	515958	388	1	1039	3
383	scaffold_2	198448	90	LG7	128648	89	5	27627	7
384	scaffold_2	9301	17	LG7	9069	17	2	9133	16
385	scaffold_2	283888	73	LG7	53788	59	2	48007	24
387	scaffold_2	98592	109	LG5	4566	12	1	35625	27
388	scaffold_2	83464	85	LG5	1965	4	1	190473	64
391	scaffold_2	385862	333	LG7	72415	78	1	773439	227
392	scaffold_2	189421	188	LG7	261531	295	9	3866	5
393	scaffold_2	80695	78	LG7	91285	81	1	16770	23
394	scaffold_2	42739	39	LG7	25183	35	1	34613	35
395	scaffold_2	139354	126	LG7	192135	159	1	5047	13
396	scaffold_2	145924	138	LG7	298643	255	1	50401	49
397	scaffold_2	89335	90	LG7	69310	84	1	19274	23
398	scaffold_2	35867	33	LG7	34805	25	1	8655	14
399	scaffold_2	8287	14	LG4	8127	14	1	7463	14
400	scaffold_2	18627	36	LG7	35933	46	1	7621	14
401	scaffold_2	201163	130	LG7	75305	97	1	75423	46
402	scaffold_2	38918	34	LG7	42162	27	1	59887	41
403	scaffold_2	77600	54	LG7	78143	56	1	4632	13
404	scaffold_2	76579	45	LG7	32791	37	1	21370	31
405	scaffold_2	42925	45	LG7	55612	70	1	19858	27
406	scaffold_2	171581	129	LG7	226315	180	1	249303	124
407	scaffold_2	46272	56	LG7	69676	70	1	8126	18
408	scaffold_2	7519	19	LG7	6819	16	1	7861	20
409	scaffold_2	37299	24	LG7	42650	16	1	26424	17
410	scaffold_2	39334	40	LG7	53677	52	1	32967	30
411	scaffold_2	362184	317	LG7	427241	361	1	27115	33
412	scaffold_2	249366	276	LG7	283989	316	4	331122	240
413	scaffold_2	148308	144	LG7	138562	140	4	61503	57
414	scaffold_2	17101	32	LG7	18971	37	1	9337	22
415	scaffold_2	354429	356	LG7	502406	464	4	578467	329
416	scaffold_2	45803	49	LG7	70378	74	4	13361	19
417	scaffold_2	218052	240	LG7	262077	321	1	454342	142
418	scaffold_2	36397	70	LG7	41305	68	1	7750	18
419	scaffold_2	65302	55	LG7	99339	89	14	6359	12
420	scaffold_2	129719	165	LG7	268315	253	1	146285	108
421	scaffold_2	19872	22	LG7	46373	33	1	36207	27
422	scaffold_2	70212	84	LG7	65148	93	1	130232	53
423	scaffold_2	11721	21	LG7	39948	41	1	14762	20
424	scaffold_2	172152	172	LG7	228059	227	1	208273	111
425	scaffold_2	53155	55	LG7	75598	66	1	69534	57
426	scaffold_2	45726	40	LG7	53470	68	1	764	2
427	scaffold_2	49927	88	LG7	66200	101	1	3456	12
428	scaffold_2	85419	104	LG7	130400	147	1	90959	102
429	scaffold_2	37343	40	LG7	32326	31	1	31896	33
430	scaffold_2	109364	108	LG7	131118	121	1	145611	91
431	scaffold_2	8659	24	LG7	9030	23	1	9026	21
432	scaffold_2	32083	37	LG7	31516	32	1	11377	17
433	scaffold_2	196635	234	LG7	349712	386	1	214202	181
434	scaffold_2	122301	126	LG7	217252	227	1	67010	65
435	scaffold_2	17788	29	LG7	17984	26	1	13032	18
436	scaffold_2	239398	256	LG7	354415	350	1	321832	155
437	scaffold_2	46315	75	LG7	71516	94	1	18843	32
438	scaffold_2	171355	240	LG7	190884	328	1	18856	34
439	scaffold_2	46661	50	LG7	45267	48	1	26917	20
440	scaffold_2	35720	40	LG7	42863	49	1	27924	28
441	scaffold_2	28945	35	LG7	12008	26	1	8599	15
442	scaffold_7	145884	61	LG1	74173	40	14	29310	29
443	scaffold_7	452223	149	LG1	123805	54	14	42738	47
447	scaffold_7	1704840	434	LG6	8634	18	14	76122	19
448	scaffold_7	246752	128	LG6	38274	21	9	1604	5
449	scaffold_7	435110	166	LG6	38269	51	14	1359	4
450	scaffold_7	13720	30	LG7	8782	23	14	13808	29
451	scaffold_7	95685	38	LG6	45227	40	14	25786	15
452	scaffold_7	8722	19	LG6	8840	18	3	11057	20
453	scaffold_7	437883	209	LG6	264043	219	14	41697	12
454	scaffold_7	98496	90	LG6	142479	85	14	2548	7
455	scaffold_7	26112	28	LG7	16103	30	14	22386	41
456	scaffold_7	101663	57	LG6	84284	60	14	29871	20
457	scaffold_7	217955	125	LG6	276040	174	14	456380	117
458	scaffold_7	1338963	640	LG6	672652	345	5	123697	60
459	scaffold_7	23496	35	LG6	18007	31	13	1790	7
460	scaffold_7	92848	110	LG6	157959	128	13	248136	149
461	scaffold_7	54115	39	LG6	97334	49	14	24972	17
462	scaffold_7	264284	164	LG6	271454	196	14	143084	41
463	scaffold_7	241612	151	LG6	561322	333	14	21436	26
464	scaffold_7	63093	59	LG6	68897	83	14	27078	43
465	scaffold_7	147595	119	LG6	218175	146	14	12842	26
466	scaffold_7	80977	70	LG6	133099	112	4	9385	10
467	scaffold_7	34060	28	LG6	40488	32	4	31508	30
468	scaffold_7	138625	102	LG6	234187	164	4	832	3
469	scaffold_7	425182	330	LG6	624174	442	14	14829	13
470	scaffold_7	72251	58	LG6	104681	89	14	98781	37
471	scaffold_7	13465	21	LG6	16442	28	14	11492	19
472	scaffold_7	46573	32	LG6	78172	46	14	4970	5
473	scaffold_7	91042	104	LG6	132711	155	5	6012	13
474	scaffold_7	145555	124	LG6	162770	125	4	3326	13
475	scaffold_7	256027	239	LG6	330840	279	2	707426	304
476	scaffold_7	55974	32	LG6	56367	45	2	6848	15
477	scaffold_7	63404	80	LG6	85929	104	2	17818	32
478	scaffold_7	349516	243	LG6	61032	64	2	1229671	365
480	scaffold_7	495413	338	LG1	21033	26	2	1078143	316
481	scaffold_7	74110	122	LG1	79712	118	2	2683	10
482	scaffold_7	251098	234	LG1	323223	317	2	287072	188
483	scaffold_7	54269	75	LG1	60275	100	2	15651	34
484	scaffold_7	100209	76	LG1	101106	87	2	11994	16
485	scaffold_7	14853	27	LG1	7969	22	2	28571	31
486	scaffold_7	27572	55	LG1	41265	59	2	7747	11
487	scaffold_7	29826	35	LG1	28040	45	2	12131	18
488	scaffold_7	86317	113	LG1	108421	147	2	117750	86
489	scaffold_7	19621	39	LG1	19822	41	2	15103	31
490	scaffold_7	28775	43	LG1	29530	48	2	37594	14
491	scaffold_7	296095	328	LG1	251122	303	2	193723	96
492	scaffold_7	51369	73	LG1	66388	57	2	23753	22
493	scaffold_7	14300	27	LG1	26464	37	2	16003	26
494	scaffold_7	81017	71	LG1	45039	84	2	27663	46
495	scaffold_7	14219	21	LG1	14490	22	2	13498	22
496	scaffold_7	36370	47	LG1	33561	51	2	41732	56
497	scaffold_7	47915	50	LG1	54647	47	2	2408	3
498	scaffold_7	175828	206	LG1	201009	237	2	28105	45
499	scaffold_7	162674	156	LG1	187950	186	2	39561	36
500	scaffold_7	8860	25	LG1	8790	31	2	9273	32
501	scaffold_7	73793	76	LG1	66323	87	2	63930	58
502	scaffold_7	50938	75	LG1	54153	93	2	13027	15
503	scaffold_7	27341	40	LG1	40993	67	2	65212	49
504	scaffold_7	38056	48	LG1	29360	43	2	33074	40
505	scaffold_7	29948	32	LG1	44180	47	2	1207	2
506	scaffold_7	55837	65	LG1	90704	115	13	10511	33
507	scaffold_7	85746	80	LG1	92773	101	2	22180	23
508	scaffold_7	32899	61	LG1	43965	79	2	18664	42
509	scaffold_7	16877	33	LG1	25406	47	2	10107	20
510	scaffold_7	177137	192	LG1	184660	211	2	270803	162
511	scaffold_7	15564	26	LG1	14752	28	2	17449	26
512	scaffold_7	61012	74	LG5	58899	89	2	33617	32
513	scaffold_7	112407	142	LG1	129086	181	2	357879	225
514	scaffold_7	64845	60	LG1	74574	69	2	94628	64
515	scaffold_7	25829	28	LG1	45194	51	2	11865	17
516	scaffold_7	63592	61	LG1	84726	86	2	57547	55
517	scaffold_7	21781	46	LG1	7787	20	2	17495	47
518	scaffold_7	39119	45	LG1	47171	53	2	2773	2
519	scaffold_7	31232	31	LG1	30567	28	2	33647	17
520	scaffold_7	15297	16	LG1	13409	17	2	18248	17
521	scaffold_7	114412	118	LG1	113985	122	2	96164	74
522	scaffold_7	25415	54	LG1	29536	57	2	20483	47
523	scaffold_7	22193	23	LG1	20315	23	2	3770	5
524	scaffold_7	181161	179	LG1	222290	231	2	295341	149
525	scaffold_7	33165	27	LG1	39677	32	2	3840	4
526	scaffold_7	27534	42	LG1	30225	48	2	14031	21
527	scaffold_7	23664	29	LG1	156934	93	2	9608	14
528	scaffold_7	14670	34	LG1	13934	30	2	13254	25
529	scaffold_7	210054	212	LG1	253960	264	2	10379	6
530	scaffold_7	158070	153	LG1	140553	153	2	14314	18
531	scaffold_7	28728	39	LG1	47259	80	2	21079	28
532	scaffold_7	130836	162	LG1	113591	141	2	3143	2
533	scaffold_7	102924	89	LG1	73800	93	2	82402	64
534	scaffold_7	48114	48	LG1	66968	73	2	1918	5
535	scaffold_7	29566	42	LG1	27834	44	2	10049	16
536	scaffold_7	54754	64	LG1	41278	62	2	47726	25
545	scaffold_3	184378	185	LG4	76023	64	13	471839	178
546	scaffold_3	22914	46	LG4	33938	44	13	10817	21
547	scaffold_3	144027	145	LG4	236208	179	13	1845	2
548	scaffold_3	952167	735	LG6	948902	784	9	1666612	553
549	scaffold_3	35178	38	LG6	84042	75	9	160233	57
550	scaffold_3	92912	72	LG6	181934	111	1	9272	13
551	scaffold_3	82398	51	LG6	56727	51	1	14816	29
552	scaffold_3	70625	36	LG6	33230	30	1	1999	3
553	scaffold_3	369257	202	LG6	423560	319	8	581217	244
554	scaffold_3	583824	288	LG6	487777	325	4	1392	2
555	scaffold_3	37372	31	LG6	11194	26	5	11643	25
556	scaffold_3	33583	49	LG6	29005	43	5	32690	48
557	scaffold_3	196988	84	LG6	145506	109	13	8434	11
558	scaffold_3	218725	81	LG6	116442	84	14	1042	3
559	scaffold_3	680951	261	LG6	337928	232	9	538654	165
560	scaffold_3	123015	60	LG6	103295	80	9	8446	11
561	scaffold_3	174313	97	LG6	104721	101	9	8743	19
562	scaffold_3	385207	215	LG3	7641	17	9	456884	165
563	scaffold_3	64646	42	LG5	20597	30	9	11335	12
564	scaffold_3	294257	117	LG1	150865	101	9	21931	28
565	scaffold_3	53496	46	LG6	23779	34	9	33578	48
566	scaffold_3	172661	114	LG6	220054	167	9	225262	89
567	scaffold_3	14059	29	LG6	13275	32	9	10702	30
568	scaffold_3	187703	128	LG6	174315	211	9	174538	81
569	scaffold_3	179316	107	LG4	83922	58	9	6366	3
570	scaffold_3	304434	212	LG6	302084	268	8	28768	54
571	scaffold_3	22532	42	LG6	154297	113	9	6507	21
572	scaffold_3	16271	34	LG6	23362	37	9	14542	31
573	scaffold_3	71840	91	LG6	60317	89	9	31064	34
574	scaffold_3	19840	24	LG6	9474	21	9	5208	13
575	scaffold_3	135533	118	LG6	181321	170	9	202619	77
576	scaffold_3	351976	172	LG3	280815	202	9	136127	77
577	scaffold_3	12054	25	LG3	12643	24	9	8684	19
578	scaffold_3	24467	55	LG6	44623	67	9	14107	32
579	scaffold_3	254078	242	LG6	308736	327	9	391235	312
580	scaffold_3	31233	37	LG6	21624	40	9	28245	29
581	scaffold_3	55323	57	LG6	48726	52	9	24684	34
582	scaffold_3	76803	92	LG6	97201	123	3	868	3
583	scaffold_3	79901	72	LG6	77449	84	9	91778	18
584	scaffold_3	18725	27	LG6	6186	19	9	22178	28
585	scaffold_3	201762	139	LG6	113256	114	9	106654	94
586	scaffold_3	33099	23	LG6	22724	26	9	13043	22
587	scaffold_3	48670	42	LG6	66692	50	14	6844	19
588	scaffold_3	27513	26	LG6	26145	28	9	5264	4
589	scaffold_3	204174	160	LG6	164818	120	9	132493	42
590	scaffold_3	175841	193	LG6	161616	184	9	47651	68
591	scaffold_3	72848	50	LG6	75955	70	9	52578	27
592	scaffold_3	50106	67	LG6	102869	87	9	29976	39
593	scaffold_3	74152	48	LG6	53426	48	9	20998	19
594	scaffold_3	22344	51	LG6	41177	63	9	81827	65
595	scaffold_3	23483	22	LG6	31728	35	9	18541	20
596	scaffold_3	220456	132	LG6	226769	184	9	77879	54
597	scaffold_3	16203	22	LG6	22472	28	9	9191	9
598	scaffold_3	47172	56	LG6	77588	85	9	5577	10
599	scaffold_3	65906	50	LG6	84231	74	9	6850	16
600	scaffold_3	57248	49	LG6	155701	135	9	17461	14
601	scaffold_3	8199	25	LG2	7577	24	2	7617	23
602	scaffold_3	99744	80	LG6	171799	149	9	28251	27
603	scaffold_3	90867	129	LG6	90704	109	9	127515	77
604	scaffold_3	26747	72	LG6	29792	85	9	12498	36
605	scaffold_3	45361	45	LG6	55430	63	9	53974	44
606	scaffold_3	151623	157	LG6	192147	219	9	207889	149
607	scaffold_3	79501	109	LG6	88189	124	9	22665	38
608	scaffold_3	35050	58	LG6	46387	61	9	4620	7
609	scaffold_3	154559	213	LG6	180878	262	9	128248	110
610	scaffold_3	11466	26	LG6	12073	25	9	9074	24
611	scaffold_3	33323	49	LG6	27641	42	9	5342	7
612	scaffold_3	88022	115	LG6	173231	159	9	16036	6
613	scaffold_3	10405	29	LG6	13009	30	9	3495	8
614	scaffold_3	41955	52	LG6	73641	84	9	2022	6
615	scaffold_3	58787	100	LG6	100860	122	9	57800	39
616	scaffold_3	6620	16	LG6	6496	16	9	5478	15
617	scaffold_3	320269	389	LG6	44525	72	9	341462	200
618	scaffold_3	40201	51	LG6	39239	51	9	29490	43
619	scaffold_3	137520	164	LG6	171714	175	9	138757	129
620	scaffold_3	28486	68	LG6	25342	65	9	20616	58
621	scaffold_3	68139	78	LG6	50588	102	9	17817	36
622	scaffold_3	23838	33	LG6	11466	22	9	31025	35
623	scaffold_8	322049	246	LG2	428031	329	14	42816	29
624	scaffold_8	114728	66	LG2	208614	127	3	202408	62
626	scaffold_8	858725	480	LG2	680555	397	8	5263	11
627	scaffold_8	3450567	1319	LG2	1346926	998	9	289137	92
628	scaffold_8	305613	97	LG2	8360	7	5	29678	39
629	scaffold_8	290963	149	LG2	134331	135	5	161379	67
630	scaffold_8	671999	268	LG2	413723	311	14	9606	15
631	scaffold_8	227370	175	LG2	199363	234	13	1064	2
632	scaffold_8	89952	75	LG2	48620	58	8	4456	13
633	scaffold_8	260406	193	LG2	444857	355	8	172579	76
634	scaffold_8	38276	48	LG2	25532	25	8	27049	24
635	scaffold_8	27523	39	LG5	5238	15	8	13068	15
636	scaffold_8	190518	97	LG5	252476	124	3	56797	29
637	scaffold_8	238839	136	LG2	177165	132	3	7733	14
638	scaffold_8	369122	279	LG2	454834	347	14	3271	11
639	scaffold_8	8940	16	LG2	33962	28	14	33501	26
640	scaffold_8	148728	127	LG3	134202	115	5	9490	14
641	scaffold_8	204794	149	LG3	298005	205	5	470863	172
642	scaffold_8	100860	61	LG2	43588	55	5	4464	5
644	scaffold_8	246278	159	LG2	178656	169	5	3158	8
645	scaffold_8	91735	121	LG2	194662	177	5	46899	60
646	scaffold_8	138688	161	LG2	17440	18	8	251107	122
647	scaffold_8	93345	89	LG2	106887	111	8	15918	26
648	scaffold_8	140181	110	LG2	104461	123	14	4003	8
649	scaffold_8	116920	123	LG2	241217	189	5	12168	19
650	scaffold_8	62550	71	LG2	74593	67	5	2658	4
651	scaffold_8	154548	166	LG2	160693	180	5	39465	38
652	scaffold_8	100181	97	LG2	162211	109	8	9220	11
653	scaffold_8	143602	162	LG2	184183	202	5	52579	4
654	scaffold_8	19903	20	LG2	43100	33	4	1890	6
655	scaffold_8	62508	42	LG2	71506	60	5	25057	33
656	scaffold_8	23591	23	LG2	29521	34	5	23628	24
657	scaffold_8	24285	29	LG2	30025	23	5	24646	18
658	scaffold_8	370511	339	LG2	565500	481	5	612220	346
659	scaffold_8	40848	64	LG2	114965	117	5	77929	50
660	scaffold_8	29674	42	LG2	26594	41	5	7298	5
661	scaffold_8	286065	341	LG2	343282	312	5	388197	283
662	scaffold_8	28410	39	LG2	59649	51	5	13067	27
663	scaffold_8	23013	46	LG2	26675	52	5	23376	52
664	scaffold_8	231720	221	LG2	399543	316	5	90505	82
665	scaffold_8	385721	299	LG2	457929	382	5	197944	139
666	scaffold_8	302472	273	LG2	350904	311	3	1334014	397
667	scaffold_8	35233	52	LG2	57084	67	3	31167	31
668	scaffold_8	63565	51	LG2	69434	72	3	2177	6
669	scaffold_8	51626	62	LG2	83659	68	3	49970	50
670	scaffold_8	260786	274	LG2	363746	328	3	277412	158
672	scaffold_8	39236	40	LG2	29781	22	3	35733	36
673	scaffold_8	65751	105	LG2	87796	125	3	76526	100
674	scaffold_8	9672	17	LG2	8661	16	3	6155	16
675	scaffold_8	135699	190	LG2	197768	235	3	6074	17
676	scaffold_8	36383	52	LG5	55379	52	3	31914	49
677	scaffold_8	59839	56	LG5	70184	30	2	5175	11
678	scaffold_8	59910	84	LG5	105233	100	3	84027	87
679	scaffold_8	25349	37	LG5	38489	42	3	12969	24
680	scaffold_8	30247	36	LG5	112645	99	3	15846	30
681	scaffold_5	362841	196	LG5	380185	299	9	1158	5
683	scaffold_5	561643	394	LG5	326879	296	8	1813	5
684	scaffold_5	300229	129	LG5	284831	140	8	593	3
686	scaffold_5	289601	123	LG5	182702	142	1	730	2
687	scaffold_5	926530	366	LG5	695766	467	9	982	2
688	scaffold_5	161962	121	LG5	159555	110	1	4184	11
689	scaffold_5	128286	78	LG5	106884	89	2	1513	3
690	scaffold_5	65904	69	LG5	30798	47	2	8476	16
691	scaffold_5	509009	235	LG5	329331	232	2	5102	8
692	scaffold_5	38526	30	LG5	20000	28	4	1662	7
693	scaffold_5	392964	210	LG5	107086	125	1	13372	24
694	scaffold_5	1324454	210	LG5	298085	217	4	52415	26
695	scaffold_5	9215	16	LG5	19454	17	4	20028	16
696	scaffold_5	13031	31	LG5	47376	42	4	13161	21
697	scaffold_5	77730	35	LG5	46847	40	4	9002	13
698	scaffold_5	134548	108	LG5	134106	125	4	1737	6
699	scaffold_5	175264	98	LG5	104590	105	9	227919	43
700	scaffold_5	419669	213	LG5	230068	264	4	45210	4
701	scaffold_5	264006	173	LG5	160040	118	4	1196	2
702	scaffold_5	306179	187	LG5	192429	225	2	1834	2
703	scaffold_5	169585	57	LG5	53775	44	2	1621	4
704	scaffold_5	30263	43	LG5	30270	43	14	16012	33
705	scaffold_5	245812	184	LG5	195291	204	14	19054	15
706	scaffold_5	84786	91	LG5	35674	61	14	17200	33
707	scaffold_5	185554	158	LG5	179335	192	14	10383	11
708	scaffold_5	62011	45	LG5	51730	55	14	5590	21
709	scaffold_5	156156	108	LG5	175817	168	14	8425	18
710	scaffold_5	40507	36	LG5	48028	58	2	48430	31
711	scaffold_5	423213	299	LG5	523267	474	14	11005	11
712	scaffold_5	238531	224	LG5	189643	204	2	455696	195
713	scaffold_5	28669	34	LG5	38232	44	2	22893	27
714	scaffold_5	257052	235	LG5	133960	142	13	371311	158
715	scaffold_5	35797	62	LG5	33648	61	13	54797	59
716	scaffold_5	114735	42	LG5	63619	33	13	18993	4
717	scaffold_5	505451	523	LG5	407223	506	14	1455555	546
721	scaffold_5	54752	90	LG5	83738	73	14	20194	17
722	scaffold_5	32113	49	LG4	42847	68	14	2071	2
723	scaffold_5	118283	141	LG4	94917	153	14	15968	37
724	scaffold_5	179714	156	LG4	256060	233	14	101019	37
725	scaffold_5	42149	50	LG4	48921	54	9	33558	32
726	scaffold_5	30616	34	LG4	78233	56	9	9721	14
727	scaffold_5	35775	21	LG4	32273	23	9	5110	12
728	scaffold_5	166265	182	LG5	259438	241	14	144780	95
729	scaffold_5	16832	21	LG5	13804	23	14	16503	18
730	scaffold_5	19081	47	LG2	25816	49	14	858	4
731	scaffold_5	70705	74	LG5	135329	115	14	28632	41
732	scaffold_5	39121	67	LG5	30140	72	14	36360	43
733	scaffold_5	225237	247	LG5	400072	374	14	118612	83
734	scaffold_5	181212	206	LG5	188001	235	14	18312	5
735	scaffold_5	389087	307	LG5	408915	339	14	714255	362
736	scaffold_5	27573	25	LG5	70437	90	14	33719	29
737	scaffold_5	54620	82	LG5	83028	108	14	55674	87
738	scaffold_5	85146	79	LG5	75164	69	14	31753	27
739	scaffold_5	122988	108	LG5	104320	99	14	34178	45
740	scaffold_5	22933	33	LG5	109163	71	14	20096	24
741	scaffold_5	40461	66	LG5	24920	62	14	5520	15
742	scaffold_5	203904	208	LG5	180451	236	14	157387	91
743	scaffold_5	62498	98	LG5	83041	120	14	40464	51
744	scaffold_5	93473	102	LG5	118427	130	14	144427	77
745	scaffold_5	128288	137	LG5	166464	181	14	4952	14
746	scaffold_5	131908	159	LG5	136847	175	14	385	2
747	scaffold_5	38652	70	LG5	31119	61	14	2820	7
748	scaffold_5	127679	164	LG5	157995	178	14	114579	97
749	scaffold_5	206787	192	LG5	175010	186	14	47599	58
750	scaffold_5	121045	165	LG5	179076	190	14	155826	122
751	scaffold_5	9326	16	LG5	36250	28	14	7508	18
752	scaffold_5	172564	148	LG5	173371	173	14	166510	105
753	scaffold_1	332025	276	LG4	413564	382	15	11702	25
754	scaffold_1	605091	425	LG4	132189	107	10	205747	56
755	scaffold_1	138567	142	LG4	436011	287	16	26014	15
756	scaffold_1	303526	147	LG4	368987	235	16	5988	19
758	scaffold_1	54090	38	LG4	99494	104	16	4691	15
759	scaffold_1	612699	301	LG4	508881	400	10	6544	9
760	scaffold_1	155744	123	LG4	266502	202	16	208875	154
761	scaffold_1	335925	185	LG4	414460	326	16	440087	128
762	scaffold_1	79818	75	LG4	84204	90	17	12351	31
763	scaffold_1	172464	132	LG4	312294	265	10	7466	4
764	scaffold_1	172853	106	LG5	186279	136	10	3601	4
765	scaffold_1	474861	301	LG5	617659	483	10	18389	19
766	scaffold_1	167902	113	LG4	268803	147	16	7725	18
767	scaffold_1	14420	54	LG7	10340	42	7	14760	53
768	scaffold_1	91772	52	LG4	476929	232	10	484	3
769	scaffold_1	85367	55	LG4	236088	116	10	160269	42
772	scaffold_1	165223	68	LG4	259227	99	11	111416	28
774	scaffold_1	530845	545	LG4	568294	627	15	9036	11
775	scaffold_1	50078	58	LG4	54390	70	17	26445	49
776	scaffold_1	12593	11	LG4	11947	13	17	1969	2
777	scaffold_1	70535	67	LG4	63163	62	16	20721	31
778	scaffold_1	55326	54	LG4	67362	64	16	25108	7
779	scaffold_1	101329	105	LG4	140417	161	16	107845	82
780	scaffold_1	255390	50	LG4	40367	23	16	14718	12
781	scaffold_1	38344	58	LG4	38913	70	16	22641	45
782	scaffold_1	312095	134	LG4	111012	81	16	18518	9
783	scaffold_1	44313	68	LG4	45237	67	16	19105	41
784	scaffold_1	529677	295	LG4	386819	359	16	351607	122
785	scaffold_1	39131	55	LG4	68059	60	16	43303	36
786	scaffold_1	9339	19	LG4	13017	18	16	8990	20
787	scaffold_1	71547	55	LG4	139309	89	16	18410	19
788	scaffold_1	23290	15	LG4	101062	48	16	4083	8
789	scaffold_1	32543	24	LG4	77318	23	16	16985	14
790	scaffold_1	406250	315	LG4	649614	463	16	505946	268
791	scaffold_1	183865	155	LG4	305183	178	16	13412	25
792	scaffold_1	21900	32	LG4	99454	82	16	31518	32
793	scaffold_1	44512	50	LG4	75761	68	16	24234	27
794	scaffold_1	27947	42	LG4	52304	51	16	33959	49
795	scaffold_1	217201	153	LG4	184757	168	16	2418	5
796	scaffold_1	1017910	422	LG4	483538	383	15	14456	5
797	scaffold_1	76627	40	LG4	16324	21	15	21441	23
798	scaffold_1	72074	62	LG4	96781	83	15	12491	17
799	scaffold_1	979100	200	LG4	103142	123	7	1524	4
802	scaffold_1	1355483	717	LG4	82016	33	16	608868	275
803	scaffold_1	71862	47	LG5	2206	7	16	72815	46
806	scaffold_1	44341	42	LG4	60910	52	16	49954	38
807	scaffold_1	114230	98	LG6	556	2	16	48349	77
808	scaffold_1	251849	226	LG4	1712	2	16	281980	185
809	scaffold_1	55716	53	LG4	19420	27	16	50224	57
810	scaffold_1	100541	73	LG4	53938	89	16	11907	10
811	scaffold_1	379771	298	LG4	221667	273	16	218031	150
812	scaffold_1	53881	36	LG4	26372	36	16	37278	35
813	scaffold_1	46729	53	LG4	39537	47	16	30718	37
814	scaffold_1	26900	29	LG4	26649	40	16	28008	27
829	scaffold_1	98429	92	LG4	505	3	16	116426	80
832	scaffold_1	23037	29	LG4	17276	27	16	18021	12
833	scaffold_1	25070	57	LG4	46425	53	16	27602	57
834	scaffold_1	211236	246	LG4	263642	304	16	234768	221
835	scaffold_1	71704	84	LG4	44261	81	16	46238	66
836	scaffold_1	273189	287	LG4	191723	285	16	229680	183
837	scaffold_1	34248	53	LG2	57234	52	12	25633	36
838	scaffold_1	107288	93	LG2	87275	114	12	11705	11
839	scaffold_1	419861	433	LG2	347245	491	12	253543	241
840	scaffold_1	167992	192	LG2	167893	230	12	43732	42
841	scaffold_1	24654	28	LG2	23127	21	12	35022	31
842	scaffold_1	65000	64	LG2	50703	62	12	78217	69
843	scaffold_1	56706	79	LG2	50460	83	12	4527	8
844	scaffold_1	71842	74	LG2	33465	54	12	57061	53
845	scaffold_1	97550	110	LG2	95814	130	12	50699	63
846	scaffold_1	75354	85	LG2	65490	114	12	47829	63
847	scaffold_1	170277	169	LG2	156776	185	12	149776	123
848	scaffold_1	734162	645	LG2	590282	713	12	541	3
849	scaffold_1	153312	128	LG2	88324	125	11	7367	3
850	scaffold_1	117798	99	LG2	125007	118	15	72072	53
851	scaffold_1	8724	16	LG2	8378	18	15	24090	20
852	scaffold_1	45741	44	LG6	35216	46	15	29549	38
853	scaffold_1	54702	107	LG6	47870	107	15	32688	56
854	scaffold_1	92140	68	LG6	105916	100	15	23865	33
855	scaffold_1	47936	48	LG6	69074	78	15	63832	68
856	scaffold_1	16807	25	LG6	17046	26	15	17838	27
857	scaffold_1	145665	174	LG2	172124	203	15	126589	88
858	scaffold_1	21332	29	LG2	8773	18	15	11600	20
859	scaffold_1	42717	37	LG2	47359	46	15	62674	41
860	scaffold_1	6519	15	LG2	3954	11	15	7792	16
861	scaffold_1	46522	54	LG2	60327	66	15	4909	18
862	scaffold_1	11355	26	LG2	12701	32	15	14156	38
863	scaffold_1	79227	48	LG2	69652	112	15	106932	49
864	scaffold_1	47332	47	LG2	56899	66	15	15827	20
865	scaffold_1	89104	63	LG2	69300	59	15	117943	56
866	scaffold_1	59173	36	LG2	46708	34	15	4909	5
867	scaffold_1	293825	239	LG2	307529	290	15	1486	5
868	scaffold_1	34671	44	LG2	29468	39	15	34361	32
869	scaffold_1	97400	105	LG2	121675	118	15	7392	11
870	scaffold_1	315246	378	LG2	282239	426	15	301779	176
872	scaffold_1	106983	110	LG2	186487	147	15	31092	39
873	scaffold_1	17806	35	LG2	15694	35	15	16035	32
874	scaffold_1	55986	65	LG2	85643	93	15	16982	27
875	scaffold_1	30283	52	LG2	24698	51	15	441	2
876	scaffold_1	85471	72	LG2	65857	58	15	26945	27
877	scaffold_1	60299	58	LG2	45807	63	15	41559	43
878	scaffold_1	141974	201	LG2	143065	210	15	359637	203
879	scaffold_1	52261	37	LG2	54508	36	15	1373	2
880	scaffold_1	30401	19	LG2	68701	60	15	28178	25
881	scaffold_1	64131	73	LG2	47358	72	15	61408	63
882	scaffold_1	51588	84	LG6	55941	82	15	5818	14
883	scaffold_1	16765	22	LG6	14342	22	6	2639	3
884	scaffold_1	45272	39	LG6	139434	73	15	7492	12
885	scaffold_1	485879	380	LG2	85395	100	15	415634	255
889	scaffold_1	71619	73	LG2	62208	83	15	69453	63
890	scaffold_1	189331	197	LG2	168810	222	15	90873	85
891	scaffold_1	153441	124	LG2	128494	136	15	585937	137
892	scaffold_1	39827	54	LG2	36003	61	15	8751	9
893	scaffold_1	237862	181	LG2	240417	197	15	5659	12
894	scaffold_1	40330	43	LG2	25777	48	12	14621	25
895	scaffold_1	209966	146	LG2	227713	195	12	36200	14
896	scaffold_1	19613	27	LG5	55628	66	15	18428	31
897	scaffold_1	161997	100	LG5	173959	118	15	97501	23
898	scaffold_1	185218	145	LG5	310521	282	6	10999	31
899	scaffold_1	58838	43	LG5	134563	79	10	6148	8
900	scaffold_1	257230	149	LG5	483104	278	10	10896	9
901	scaffold_1	53851	46	LG5	80477	82	11	29872	27
902	scaffold_1	125593	141	LG5	207533	174	11	38681	23
903	scaffold_1	131946	80	LG5	225768	235	15	2140	4
904	scaffold_1	80467	69	LG5	259800	209	15	141326	49
905	scaffold_1	48375	36	LG5	21389	20	15	87597	23
906	scaffold_1	89230	88	LG5	7970	16	15	166226	73
907	scaffold_1	191837	170	LG5	87521	87	15	41208	41
908	scaffold_1	25109	38	LG5	17393	31	15	19538	42
909	scaffold_1	258260	167	LG5	292467	252	15	389145	134
910	scaffold_1	18531	26	LG5	208760	120	15	27170	46
911	scaffold_1	169718	131	LG5	346895	234	15	5221	7
912	scaffold_1	155692	104	LG5	250999	166	15	11327	17
913	scaffold_1	64041	51	LG3	95759	63	15	3209	5
914	scaffold_1	273190	159	LG5	320419	274	15	523641	132
915	scaffold_1	33536	23	LG5	53438	34	15	274710	36
916	scaffold_1	289610	230	LG1	222737	227	15	14211	34
917	scaffold_1	66946	81	LG1	167652	171	15	113403	60
918	scaffold_1	54226	53	LG1	93751	76	15	29791	46
919	scaffold_1	546204	413	LG5	811503	619	15	821028	322
920	scaffold_4	54817	41	LG3	32775	45	10	2185	4
921	scaffold_4	23043	32	LG3	19769	37	10	28346	30
922	scaffold_4	164075	178	LG3	147262	205	10	248795	156
923	scaffold_4	27100	32	LG3	22420	26	10	22889	31
924	scaffold_4	20579	28	LG3	14006	15	10	2228	5
925	scaffold_4	17815	34	LG3	35001	43	10	7282	12
926	scaffold_4	107087	122	LG3	140263	135	10	19715	26
927	scaffold_4	38989	49	LG3	35909	65	10	13794	17
928	scaffold_4	52748	69	LG3	84726	85	10	20798	36
929	scaffold_4	103928	111	LG3	136426	149	10	53478	56
930	scaffold_4	30802	64	LG3	28262	58	10	9912	20
931	scaffold_4	22571	20	LG3	24318	20	10	28742	20
932	scaffold_4	48418	58	LG3	53889	57	10	36040	29
933	scaffold_4	65476	85	LG5	93021	118	10	40058	25
934	scaffold_4	13047	19	LG3	7587	15	10	7084	12
935	scaffold_4	16808	42	LG5	16995	43	6	14241	43
936	scaffold_4	20643	22	LG3	17608	21	10	21316	23
937	scaffold_4	53567	63	LG3	90024	94	10	46936	45
938	scaffold_4	349993	340	LG3	370593	437	10	515450	290
939	scaffold_4	47289	64	LG3	46383	67	10	52096	42
940	scaffold_4	25756	45	LG3	20347	34	10	23808	30
941	scaffold_4	88348	70	LG3	95364	81	10	111698	63
942	scaffold_4	34999	59	LG3	72095	80	10	45620	69
943	scaffold_4	89978	94	LG3	102943	111	10	171057	94
944	scaffold_4	45927	56	LG3	21834	44	10	17782	3
945	scaffold_4	54582	52	LG3	64193	61	10	21744	24
946	scaffold_4	413507	337	LG3	376188	333	10	410653	181
947	scaffold_4	30988	37	LG3	38392	34	10	32176	27
948	scaffold_4	82071	104	LG3	24280	32	10	2869	4
950	scaffold_4	76282	86	LG3	73671	101	10	8890	14
951	scaffold_4	97535	87	LG3	74881	102	10	112730	42
952	scaffold_4	164264	159	LG3	219192	210	10	14653	12
953	scaffold_4	303252	240	LG3	345939	284	10	2323	5
954	scaffold_4	10044	19	LG3	7883	20	10	8355	19
955	scaffold_4	30593	58	LG2	22115	53	10	33979	46
956	scaffold_4	76642	100	LG3	74657	124	10	69670	94
957	scaffold_4	40620	39	LG3	85865	56	10	42234	31
958	scaffold_4	142413	85	LG3	100823	87	10	15106	17
959	scaffold_4	48844	62	LG3	25684	46	10	8021	19
960	scaffold_4	50458	49	LG3	47123	42	10	8446	14
961	scaffold_4	26215	29	LG3	21466	30	10	21239	26
962	scaffold_4	87370	74	LG3	60460	59	10	23066	19
963	scaffold_4	130276	119	LG3	130006	134	10	16751	15
964	scaffold_4	293378	164	LG3	180076	164	10	2905	6
965	scaffold_4	149943	199	LG3	68478	64	10	71834	36
966	scaffold_4	73958	71	LG3	114953	99	10	24280	30
967	scaffold_4	103847	79	LG3	114886	103	10	23273	17
968	scaffold_4	117552	69	LG3	137211	96	10	50456	31
969	scaffold_4	617847	507	LG3	619381	594	10	848606	454
972	scaffold_4	74630	66	LG3	105039	96	10	26020	42
973	scaffold_4	218695	164	LG3	311022	215	10	68955	45
974	scaffold_4	354868	94	LG3	126656	105	10	99994	70
975	scaffold_4	111358	86	LG3	113417	122	10	115270	60
976	scaffold_4	70760	88	LG3	67447	100	10	106697	82
977	scaffold_4	89016	103	LG5	212827	195	11	97164	87
978	scaffold_4	206017	194	LG3	286665	199	11	22438	25
979	scaffold_4	19886	20	LG3	29844	23	11	10547	19
980	scaffold_4	536960	235	LG3	260509	228	11	425591	187
981	scaffold_4	324686	85	LG3	72294	36	11	4418	6
982	scaffold_4	66910	44	LG3	108264	58	11	190389	67
983	scaffold_4	21865	19	LG3	38603	30	11	10762	5
984	scaffold_4	26941	19	LG3	32021	23	11	26629	25
985	scaffold_4	61473	54	LG4	81163	64	11	294128	157
986	scaffold_4	31054	21	LG4	55348	32	11	60018	19
987	scaffold_4	19303	21	LG3	14340	24	11	14651	10
988	scaffold_4	12060	19	LG3	11044	20	11	10257	19
989	scaffold_4	321150	150	LG3	269541	197	11	787	4
990	scaffold_4	30342	31	LG3	85113	46	11	2124	5
991	scaffold_4	104647	81	LG3	121485	111	11	12554	20
992	scaffold_4	173377	108	LG3	125920	103	11	399732	150
993	scaffold_4	13135	22	LG3	18787	36	11	5733	19
994	scaffold_4	242834	127	LG3	186584	125	11	166524	109
995	scaffold_4	160408	133	LG3	120177	77	11	23586	22
996	scaffold_4	522573	297	LG3	945942	504	11	34219	16
997	scaffold_4	52909	36	LG4	15358	26	11	5212	13
998	scaffold_4	485644	306	LG3	506135	408	11	654141	266
999	scaffold_4	1027269	347	LG6	339315	257	17	4573	14
1001	scaffold_4	35068	18	LG3	28210	29	11	15731	13
1002	scaffold_4	166569	83	LG3	42617	43	7	13745	15
1003	scaffold_4	389019	190	LG2	314961	160	11	11086	14
1004	scaffold_4	2102662	704	LG2	810834	645	15	12742	10
1006	scaffold_4	112539	68	LG2	23741	37	11	5999	13
1007	scaffold_4	171339	93	LG1	33117	33	15	87712	38
1008	scaffold_4	587288	214	LG1	281484	204	15	26810	44
1009	scaffold_4	57967	27	LG6	98919	77	15	10370	11
1010	scaffold_4	1882143	424	LG3	4186	5	15	93414	62
1011	scaffold_6	37759	29	LG3	131832	64	11	42362	18
1012	scaffold_6	173111	175	LG3	220711	218	11	55466	69
1013	scaffold_6	74490	46	LG3	52740	52	11	14673	16
1014	scaffold_6	241891	190	LG3	384865	289	11	39626	62
1015	scaffold_6	200894	191	LG3	194880	214	11	13301	7
1016	scaffold_6	143292	156	LG3	217614	198	11	70043	90
1017	scaffold_6	70378	52	LG3	55720	66	11	13270	24
1018	scaffold_6	36127	24	LG3	22991	32	6	15440	22
1019	scaffold_6	24729	19	LG3	22595	21	11	40967	31
1020	scaffold_6	48640	44	LG3	50667	44	11	5646	7
1021	scaffold_6	94392	68	LG3	96236	73	11	55653	41
1022	scaffold_6	60383	61	LG3	82481	74	11	26500	21
1023	scaffold_6	84025	74	LG3	200012	128	11	93876	53
1024	scaffold_6	19738	41	LG3	20339	41	11	6132	10
1025	scaffold_6	79099	57	LG3	115256	74	11	35820	18
1026	scaffold_6	33887	74	LG3	53279	101	11	26636	40
1027	scaffold_6	37929	37	LG3	54168	64	11	646	2
1028	scaffold_6	213466	101	LG3	109162	103	11	9030	6
1029	scaffold_6	111972	98	LG3	153805	143	11	24061	30
1030	scaffold_6	64428	71	LG3	186278	174	11	8565	10
1031	scaffold_6	641551	410	LG3	391036	410	11	346807	134
1032	scaffold_6	22254	41	LG3	24918	51	15	23272	47
1033	scaffold_6	34781	49	LG3	26046	54	15	11552	9
1034	scaffold_6	212014	157	LG3	459310	238	15	172614	58
1035	scaffold_6	137545	107	LG3	131426	108	11	25152	33
1036	scaffold_6	861683	510	LG3	957	2	11	1229649	512
1037	scaffold_6	292691	165	LG3	547004	304	11	262422	95
1038	scaffold_6	145325	80	LG4	239749	112	11	14794	25
1039	scaffold_6	37433	49	LG4	63013	67	11	3911	11
1040	scaffold_6	41430	35	LG3	59122	51	11	26222	15
1041	scaffold_6	190270	104	LG3	384279	177	11	277743	89
1042	scaffold_6	116824	64	LG3	42968	16	11	159062	51
1044	scaffold_6	407228	256	LG3	20733	29	11	717191	296
1045	scaffold_6	34200	42	LG3	120470	83	11	73600	44
1046	scaffold_6	180822	110	LG3	138038	136	11	104405	68
1047	scaffold_6	249114	129	LG3	67262	27	11	340527	99
1048	scaffold_6	706020	293	LG3	273497	200	11	21005	32
1049	scaffold_6	39562	32	LG3	42579	46	11	11965	20
1050	scaffold_6	193649	112	LG5	7930	18	11	67112	63
1052	scaffold_6	98529	30	LG1	46394	45	15	6355	9
1053	scaffold_6	29927	20	LG1	71637	83	15	36529	34
1054	scaffold_6	696668	291	LG1	672075	436	15	5482	7
1055	scaffold_6	1866163	662	LG1	205676	41956	11	2588	5
1057	scaffold_6	31341	45	LG1	20814	34	15	25169	47
1058	scaffold_6	74119	73	LG6	78092	71	15	16318	24
1059	scaffold_6	76716	60	LG6	159373	93	15	250612	79
1060	scaffold_6	19251	23	LG6	44999	33	15	22223	24
1061	scaffold_6	45085	39	LG6	86698	63	12	25769	17
1062	scaffold_6	36034	48	LG6	54882	56	12	7192	13
1063	scaffold_6	48917	51	LG6	59850	56	12	138050	38
1064	scaffold_6	42857	54	LG6	60865	55	12	9021	15
1066	scaffold_6	55700	41	LG6	67448	56	12	13402	12
1067	scaffold_6	13903	21	LG6	29750	27	12	6078	14
1068	scaffold_6	280876	225	LG6	329127	268	12	197541	83
1069	scaffold_6	68783	59	LG6	134952	97	12	1249	4
1070	scaffold_6	337931	236	LG6	441209	293	12	10693	21
1071	scaffold_6	49290	43	LG6	27059	37	12	39284	33
1072	scaffold_6	49518	30	LG6	61762	45	12	9638	16
1073	scaffold_6	147124	78	LG6	153640	97	12	182852	66
1074	scaffold_6	30708	35	LG6	47151	47	12	13291	21
1075	scaffold_6	304829	192	LG6	314660	222	12	543034	188
1076	scaffold_6	138096	192	LG6	210497	222	12	3450	9
1077	scaffold_6	319860	267	LG6	364093	314	12	791435	274
1078	scaffold_6	79240	54	LG6	65078	57	12	110147	51
1079	scaffold_6	59446	36	LG6	33213	40	12	19556	36
1080	scaffold_6	251604	155	LG6	228188	167	12	36771	34
1081	scaffold_6	114774	128	LG6	181961	158	12	20675	22
1082	scaffold_6	138795	133	LG6	142533	117	12	178837	92
1083	scaffold_6	64226	50	LG6	75348	67	12	637	2
1084	scaffold_6	90540	91	LG6	65847	87	12	16583	27
1085	scaffold_6	38670	48	LG6	76841	62	12	7028	8
1086	scaffold_6	40064	52	LG6	51662	61	12	33465	36
1087	scaffold_6	22955	32	LG6	22590	36	12	7982	27
1088	scaffold_6	52561	65	LG1	65460	82	12	21282	28
1089	scaffold_6	30855	38	LG1	30134	44	12	13920	24
1090	scaffold_6	45643	57	LG1	65964	72	12	24848	42
1091	scaffold_6	104601	129	LG1	130349	167	12	126497	136
1092	scaffold_6	12374	32	LG1	1600	5	12	14375	30
1093	scaffold_6	46316	58	LG1	49261	59	12	35124	43
1094	scaffold_6	86624	119	LG6	130331	146	12	16396	23
1095	scaffold_6	63146	63	LG6	151155	89	12	60862	52
1096	scaffold_6	20136	37	LG6	13841	23	12	22312	37
1097	scaffold_6	10239	20	LG6	8042	15	12	52320	32
1098	scaffold_6	49893	87	LG6	118603	109	12	5025	6
1099	scaffold_6	26263	32	LG6	29566	38	12	19973	23
1100	scaffold_6	19796	30	LG6	25519	33	12	26738	18
1101	scaffold_6	74554	53	LG6	160455	80	10	8612	5
1102	scaffold_6	26917	60	LG6	27304	68	12	28487	53
1103	scaffold_6	77386	63	LG6	188593	290	12	170579	84
1104	scaffold_6	65625	86	LG6	167687	125	12	2788	7
1105	scaffold_6	55357	54	LG2	8176	13	12	137887	79
1108	scaffold_6	67783	91	LG6	15212	40	12	44383	44
1110	scaffold_6	159470	160	LG5	1187	5	12	175421	124
1115	scaffold_6	148967	208	LG6	84002	157	12	196272	152
1116	scaffold_6	89426	64	LG6	69367	72	12	20977	23
1117	scaffold_2	263559	197	LG7	274859	258	7	320978	183
1118	scaffold_2	187571	67	LG6	104734	56	7	48601	37
1120	scaffold_2	29945	20	LG7	86342	79	7	12473	15
1121	scaffold_2	367404	202	LG7	260268	199	7	199275	93
1122	scaffold_2	636744	216	LG7	475965	254	7	284059	120
1123	scaffold_2	110949	55	LG7	81850	46	7	14569	26
1124	scaffold_2	26516	29	LG7	201275	95	7	33256	45
1125	scaffold_2	414607	136	LG7	233398	132	7	859	2
1126	scaffold_2	2255238	497	LG7	231417	211	7	9506	11
1127	scaffold_2	72153	66	LG7	94060	103	7	94602	83
1128	scaffold_2	161327	88	LG7	92787	104	7	49244	56
1129	scaffold_2	687793	384	LG7	643526	398	7	390901	262
1130	scaffold_2	334809	110	LG7	312851	214	7	99316	45
1131	scaffold_2	357456	114	LG7	76621	33	7	1998	2
1132	scaffold_2	38803	33	LG7	83456	59	7	18465	20
1133	scaffold_2	92998	36	LG3	26923	18	7	19174	11
1134	scaffold_2	173102	129	LG3	124020	122	7	12086	33
1135	scaffold_2	477064	184	LG3	321569	216	10	41560	24
1136	scaffold_2	79915	76	LG7	136549	98	7	40512	41
1137	scaffold_2	95560	34	LG7	85349	52	11	14021	7
1138	scaffold_2	41215	27	LG7	68820	45	7	18692	28
1139	scaffold_2	49996	67	LG7	116215	117	7	24904	48
1140	scaffold_2	108664	98	LG7	225400	153	12	23692	51
1141	scaffold_2	216871	105	LG7	154194	115	17	16900	13
1142	scaffold_2	9301	17	LG7	9069	17	7	1267	2
1143	scaffold_2	523543	243	LG7	72422	79	7	142726	28
1147	scaffold_2	8633	20	LG5	8894	20	11	9842	19
1148	scaffold_2	48688	43	LG5	11681	12	7	158571	74
1151	scaffold_2	944558	889	LG7	1114698	1095	7	938417	286
1152	scaffold_2	35867	33	LG7	34805	25	7	5605	7
1153	scaffold_2	8287	14	LG4	8127	14	7	7425	17
1154	scaffold_2	420966	302	LG7	307533	308	10	29489	35
1155	scaffold_2	702979	563	LG7	1049757	965	10	4293	6
1156	scaffold_2	1034704	1020	LG7	1283453	1192	7	654	2
1157	scaffold_2	148410	166	LG7	203472	235	12	12732	6
1158	scaffold_2	18352	33	LG7	29619	41	12	940	3
1159	scaffold_2	129099	140	LG7	150103	188	7	170977	115
1160	scaffold_2	26716	43	LG7	44733	50	7	12304	19
1161	scaffold_2	85191	110	LG7	85635	110	7	111660	90
1162	scaffold_2	48480	100	LG7	78730	104	7	40007	98
1163	scaffold_2	38233	27	LG7	39103	42	7	19036	20
1164	scaffold_2	104603	93	LG7	187164	154	7	149964	86
1165	scaffold_2	61762	64	LG7	80951	84	7	56369	53
1166	scaffold_2	24317	29	LG7	27466	31	7	3623	7
1167	scaffold_2	114626	121	LG7	157080	233	7	57467	29
1168	scaffold_2	55796	72	LG7	66223	73	7	79995	50
1169	scaffold_2	31099	57	LG7	50600	85	7	32719	56
1170	scaffold_2	48077	36	LG7	77589	49	7	99804	42
1171	scaffold_2	33458	31	LG7	29923	24	7	17081	24
1172	scaffold_2	114835	106	LG7	142420	147	7	148065	98
1173	scaffold_2	142730	189	LG7	197717	244	7	56363	114
1174	scaffold_2	46650	49	LG7	36191	34	7	41268	38
1175	scaffold_2	280778	293	LG7	365997	372	7	384072	210
1176	scaffold_2	18590	27	LG7	19649	38	7	9495	16
1177	scaffold_2	87423	99	LG7	115626	142	7	59232	46
1178	scaffold_2	40964	49	LG7	46971	66	7	22513	28
1179	scaffold_2	85197	101	LG7	85351	118	7	41876	31
1180	scaffold_2	105154	111	LG7	218091	213	7	61821	76
1181	scaffold_2	54306	60	LG7	92107	79	7	26922	28
1182	scaffold_2	22906	22	LG7	18330	21	7	31357	24
1183	scaffold_2	77728	88	LG7	107275	119	7	200210	96
1184	scaffold_2	27332	39	LG7	49196	46	7	26588	34
1185	scaffold_2	99103	166	LG7	186644	272	7	62780	108
1186	scaffold_2	11800	33	LG7	10905	32	7	4397	8
1187	scaffold_2	61214	73	LG7	40087	87	7	46773	70
1188	scaffold_2	133778	149	LG7	125356	163	7	39333	49
1189	scaffold_2	57601	66	LG7	20257	40	17	3991	7
1190	scaffold_7	145884	61	LG1	74173	40	12	15071	25
1191	scaffold_7	324035	103	LG1	45801	15	12	65689	58
1192	scaffold_7	173545	75	LG1	61750	43	12	16526	18
1193	scaffold_7	94565	57	LG1	74232	54	12	19947	15
1194	scaffold_7	15340	37	LG6	14591	37	12	10507	27
1195	scaffold_7	46000	38	LG6	38274	21	12	114387	35
1196	scaffold_7	70328	60	LG6	38269	51	11	2105	4
1197	scaffold_7	557682	149	LG6	401406	328	12	45385	7
1198	scaffold_7	8722	19	LG6	8840	18	11	11591	22
1199	scaffold_7	206656	140	LG6	117090	133	12	70223	60
1200	scaffold_7	10118	19	LG6	9977	21	12	7532	17
1201	scaffold_7	17608	26	LG6	13809	25	15	4962	10
1202	scaffold_7	63946	54	LG6	46974	49	12	1461	5
1203	scaffold_7	66675	56	LG7	130054	98	12	12306	20
1204	scaffold_7	25797	27	LG7	16103	30	15	12779	19
1206	scaffold_7	102322	61	LG6	84973	64	6	14609	15
1207	scaffold_7	217955	125	LG6	902221	108157	12	1759	3
1208	scaffold_7	133847	84	LG6	117928	91	12	6040	4
1209	scaffold_7	356965	182	LG7	185827	160	7	1425	2
1210	scaffold_7	263726	185	LG6	281047	181	12	36871	45
1211	scaffold_7	41534	62	LG6	58009	75	12	11512	22
1212	scaffold_7	65068	58	LG6	153115	91	12	1281	4
1213	scaffold_7	93030	44	LG6	129471	59	12	70270	12
1214	scaffold_7	18354	36	LG6	23804	38	12	15640	31
1215	scaffold_7	250477	129	LG6	235218	142	12	333504	124
1216	scaffold_7	516005	386	LG6	1030730	710	12	933705	395
1217	scaffold_7	41531	31	LG6	73618	45	12	6657	3
1218	scaffold_7	369710	293	LG6	505807	423	12	266028	63
1219	scaffold_7	54092	52	LG6	55438	67	12	20340	29
1220	scaffold_7	219342	193	LG6	418544	280	12	63338	44
1221	scaffold_7	30929	40	LG6	47762	64	12	18845	13
1222	scaffold_7	68705	50	LG6	100152	66	12	143801	56
1223	scaffold_7	26444	52	LG6	81952	99	12	18540	43
1224	scaffold_7	12644	21	LG6	16833	18	12	16358	20
1225	scaffold_7	30320	40	LG6	34483	42	15	72569	45
1226	scaffold_7	14895	33	LG1	10633	31	15	17185	33
1227	scaffold_7	292841	220	LG6	364602	291	15	673780	248
1228	scaffold_7	19825	21	LG6	23746	29	15	9401	12
1229	scaffold_7	34658	54	LG1	22817	46	15	53810	36
1230	scaffold_7	48378	47	LG1	62573	60	15	13308	20
1231	scaffold_7	33228	83	LG1	25781	69	15	26089	27
1232	scaffold_7	22761	33	LG1	33711	46	15	39933	30
1233	scaffold_7	22765	39	LG1	26132	48	15	11209	14
1234	scaffold_7	40813	37	LG1	87294	70	15	107406	75
1235	scaffold_7	78985	65	LG1	109802	96	15	2750	6
1236	scaffold_7	37097	54	LG1	35705	53	15	21279	33
1237	scaffold_7	86889	98	LG1	95457	125	15	17736	40
1238	scaffold_7	371305	395	LG1	385333	408	15	2733	10
1239	scaffold_7	261245	332	LG1	347417	453	15	36669	26
1240	scaffold_7	145572	128	LG1	130295	142	15	35057	50
1241	scaffold_7	145432	169	LG1	170182	193	15	199912	115
1242	scaffold_7	150372	163	LG1	143719	145	15	11201	33
1244	scaffold_7	217934	228	LG1	216626	270	15	144267	154
1245	scaffold_7	16912	32	LG1	16070	35	15	14459	32
1246	scaffold_7	17725	34	LG1	22780	31	15	35446	34
1247	scaffold_7	43828	70	LG1	47452	76	15	54439	57
1248	scaffold_7	72482	77	LG1	73166	95	15	45351	49
1249	scaffold_7	31911	43	LG1	32432	41	15	40419	44
1250	scaffold_7	29393	56	LG1	27883	56	15	8797	7
1251	scaffold_7	36006	37	LG1	41748	38	15	88957	43
1252	scaffold_7	28398	33	LG1	27540	38	15	27588	24
1253	scaffold_7	8860	25	LG1	8790	31	15	5390	19
1254	scaffold_7	381311	373	LG1	352935	62610	15	542226	322
1255	scaffold_7	14211	18	LG1	34198	47	15	49326	53
1256	scaffold_7	116020	148	LG1	224584	254	15	281542	127
1257	scaffold_7	9833	26	LG1	12218	25	15	6093	13
1258	scaffold_7	40938	53	LG1	46598	67	15	55916	24
1259	scaffold_7	29466	48	LG1	47218	65	15	26266	37
1260	scaffold_7	57987	49	LG1	62542	71	15	34375	34
1261	scaffold_7	90728	76	LG1	74024	53	15	1592	3
1262	scaffold_7	49394	52	LG1	31903	41	15	61147	60
1263	scaffold_7	61012	74	LG5	58899	89	15	1265	3
1264	scaffold_7	10373	33	LG1	11978	30	15	14915	37
1265	scaffold_7	15253	21	LG1	14387	19	15	4479	4
1266	scaffold_7	517151	560	LG1	651131	697	15	926031	554
1267	scaffold_7	20995	21	LG1	20315	23	15	13012	11
1268	scaffold_7	133658	141	LG1	200495	203	15	261343	105
1269	scaffold_7	17604	27	LG1	14054	30	15	28414	23
1270	scaffold_7	16513	18	LG1	9597	17	15	33835	28
1271	scaffold_7	12351	19	LG1	21417	21	15	4104	7
1272	scaffold_7	39893	51	LG1	58326	81	15	13223	31
1273	scaffold_7	291255	323	LG1	89330	109	15	5700	10
1274	scaffold_7	88722	73	LG1	93145	103	15	8949	9
1275	scaffold_7	167371	212	LG1	164271	211	15	148361	116
1276	scaffold_7	35073	30	LG1	24341	30	15	6535	7
1277	scaffold_7	88648	81	LG1	63888	89	15	46098	72
1278	scaffold_7	29967	29	LG1	28583	29	15	32242	32
1279	scaffold_7	29566	42	LG1	27834	44	15	18059	39
1280	scaffold_3	13870	17	LG1	11511	16	17	5404	10
1283	scaffold_3	584108	575	LG4	823039	643	7	11619	6
1284	scaffold_3	44589	54	LG6	38563	55	7	11069	12
1285	scaffold_3	99728	53	LG6	121904	93	15	1339	2
1286	scaffold_3	226141	211	LG6	197654	183	12	4968	11
1287	scaffold_3	109784	66	LG6	134276	102	17	8974	7
1288	scaffold_3	29219	27	LG6	61901	33	17	27648	20
1289	scaffold_3	39430	24	LG6	32631	26	17	17947	16
1290	scaffold_3	35178	38	LG6	55998	56	17	6546	13
1291	scaffold_3	377232	228	LG6	350803	242	17	13911	18
1292	scaffold_3	671094	445	LG6	786714	520	17	7099	16
1293	scaffold_3	688870	339	LG6	534413	388	6	90975	101
1294	scaffold_3	427839	219	LG6	353386	291	6	4467	13
1295	scaffold_3	194510	73	LG6	109518	77	17	1048	3
1296	scaffold_3	99455	66	LG6	79905	73	17	7357	10
1297	scaffold_3	431505	116	LG6	174795	99	17	94120	34
1298	scaffold_3	64167	40	LG6	28752	16	17	26312	26
1299	scaffold_3	177321	101	LG6	106804	105	17	8841	16
1300	scaffold_3	758746	201	LG6	104036	81	17	5750	6
1301	scaffold_3	16414	29	LG6	13431	23	17	16432	27
1302	scaffold_3	299931	86	LG6	126872	69	17	12274	17
1303	scaffold_3	23751	31	LG5	20597	30	17	24226	46
1304	scaffold_3	148778	71	LG6	4112	5	17	104908	47
1305	scaffold_3	285730	200	LG6	364984	310	17	406612	193
1306	scaffold_3	37233	43	LG6	37920	51	17	11957	20
1307	scaffold_3	112657	83	LG6	112331	121	17	147903	89
1308	scaffold_3	169842	98	LG4	100326	86	17	22187	29
1309	scaffold_3	85475	94	LG6	86425	116	17	7756	16
1310	scaffold_3	306953	173	LG6	396534	311	17	4630	4
1311	scaffold_3	29122	48	LG6	37560	50	17	25691	46
1312	scaffold_3	61894	81	LG6	47099	75	17	8821	23
1313	scaffold_3	166809	134	LG6	108140	128	17	51002	55
1314	scaffold_3	36586	44	LG6	47408	59	17	50758	43
1315	scaffold_3	143319	64	LG6	209037	127	17	1529	3
1316	scaffold_3	72833	59	LG3	105377	73	17	39691	31
1317	scaffold_3	21091	32	LG3	22994	32	17	30339	35
1318	scaffold_3	18481	43	LG6	36947	52	17	1799	4
1319	scaffold_3	96038	78	LG6	58892	54	17	8055	13
1320	scaffold_3	9169	23	LG6	22011	39	17	8132	24
1321	scaffold_3	50743	51	LG6	88581	76	17	122320	52
1322	scaffold_3	28842	36	LG6	33149	58	17	11267	23
1323	scaffold_3	14279	22	LG6	15162	25	17	21068	12
1324	scaffold_3	57435	60	LG6	50752	55	17	71410	15
1325	scaffold_3	42757	48	LG6	50027	63	15	5912	7
1326	scaffold_3	49963	64	LG6	52602	63	17	40818	51
1327	scaffold_3	24830	26	LG6	15098	26	17	9091	20
1328	scaffold_3	35230	33	LG6	47226	43	17	59200	44
1329	scaffold_3	12685	16	LG6	13317	15	17	21033	18
1330	scaffold_3	33107	24	LG6	28766	29	17	50518	30
1331	scaffold_3	446757	270	LG6	330052	255	17	199189	98
1332	scaffold_3	70626	80	LG6	159383	139	17	65845	35
1333	scaffold_3	37424	54	LG6	31667	34	17	4986	8
1334	scaffold_3	226124	177	LG6	202907	196	17	255222	140
1335	scaffold_3	20687	23	LG6	11162	16	17	25562	26
1336	scaffold_3	89673	106	LG6	140892	123	17	19538	19
1337	scaffold_3	513765	294	LG6	322973	308	17	415990	187
1338	scaffold_3	38815	61	LG6	90384	100	17	5023	6
1339	scaffold_3	20142	21	LG6	31728	35	17	4615	3
1340	scaffold_3	20343	22	LG6	18747	21	17	17542	19
1341	scaffold_3	161006	83	LG6	123118	107	17	41626	38
1342	scaffold_3	16203	22	LG6	22472	28	17	18835	11
1343	scaffold_3	13680	19	LG6	43945	56	17	15301	10
1344	scaffold_3	14239	29	LG6	14901	31	17	8330	14
1345	scaffold_3	38724	30	LG6	53070	45	17	37888	30
1346	scaffold_3	63274	72	LG6	183167	146	17	112048	56
1347	scaffold_3	13043	14	LG6	20604	17	17	15757	14
1348	scaffold_3	31609	39	LG6	22803	25	17	33848	18
1349	scaffold_3	265854	327	LG6	348581	449	17	437097	278
1350	scaffold_3	48477	56	LG4	83570	84	17	12131	21
1351	scaffold_3	94302	109	LG6	104179	135	17	39535	47
1352	scaffold_3	127983	173	LG6	154262	199	17	70601	75
1353	scaffold_3	42704	57	LG6	51109	77	17	54125	58
1354	scaffold_3	19777	28	LG6	20702	30	17	12631	11
1355	scaffold_3	59178	102	LG6	75173	113	17	55197	41
1356	scaffold_3	21826	32	LG6	12073	25	17	15885	30
1357	scaffold_3	58044	60	LG6	67620	77	17	18658	42
1358	scaffold_3	35603	53	LG6	51608	49	17	30207	38
1359	scaffold_3	281238	394	LG6	411412	496	17	277170	163
1360	scaffold_3	46307	55	LG6	14005	38	17	2311	7
1361	scaffold_3	252118	289	LG6	119341	108	17	30522	29
1362	scaffold_3	123298	127	LG6	118543	126	17	95163	95
1363	scaffold_3	74988	129	LG6	113932	136	17	2160	8
1364	scaffold_3	103697	125	LG6	73877	139	17	122390	75
1366	scaffold_8	144874	99	LG2	204614	143	10	1420	4
1367	scaffold_8	25107	26	LG2	105889	56	10	34111	21
1368	scaffold_8	274018	179	LG2	262044	188	10	176841	86
1369	scaffold_8	390971	117	LG2	22426	25	10	3601	6
1370	scaffold_8	122514	65	LG2	103480	93	10	15320	21
1371	scaffold_8	77302	49	LG2	59469	53	6	159016	63
1372	scaffold_8	2289289	898	LG2	991986	716	15	1670	2
1373	scaffold_8	405897	108	LG2	104786	93	10	10761	9
1374	scaffold_8	216172	76	LG2	16250	16	10	42891	30
1375	scaffold_8	184471	111	LG2	147793	153	10	18415	34
1376	scaffold_8	646474	397	LG2	639305	576	10	709588	251
1377	scaffold_8	19814	33	LG2	74488	74	10	8766	21
1378	scaffold_8	67788	45	LG2	93435	83	10	66076	37
1379	scaffold_8	126860	73	LG2	158900	138	10	7487	4
1380	scaffold_8	222598	146	LG2	447296	253	11	2405	5
1381	scaffold_8	12095	22	LG5	5238	15	7	11349	21
1382	scaffold_8	15740	24	LG5	14127	24	12	2334	4
1383	scaffold_8	209003	70	LG2	123518	64	12	614369	152
1384	scaffold_8	156797	77	LG2	95263	61	12	43046	31
1385	scaffold_8	280344	156	LG2	217494	151	12	9215	14
1386	scaffold_8	314188	240	LG2	347639	276	15	17941	45
1387	scaffold_8	22774	16	LG2	47930	40	15	4376	6
1388	scaffold_8	72746	57	LG2	108957	83	15	2143	5
1389	scaffold_8	366319	286	LG3	457998	336	11	6642	14
1390	scaffold_8	90043	65	LG2	15920	26	6	287322	85
1392	scaffold_8	595199	545	LG2	178656	169	11	12143	4
1393	scaffold_8	143593	153	LG2	136002	158	10	24022	34
1394	scaffold_8	84870	75	LG2	99045	97	10	9949	16
1395	scaffold_8	37874	31	LG2	41536	49	10	26706	41
1396	scaffold_8	34421	23	LG2	69783	35	10	3827	9
1397	scaffold_8	122922	122	LG2	123926	128	10	49253	21
1398	scaffold_8	45239	54	LG2	65803	87	10	21960	34
1399	scaffold_8	250012	255	LG2	276022	288	10	534025	214
1400	scaffold_8	85727	103	LG2	161482	121	10	1175	3
1401	scaffold_8	386899	307	LG2	604946	430	10	1821	3
1402	scaffold_8	62198	88	LG2	121331	123	10	41678	61
1403	scaffold_8	9755	21	LG2	34911	35	10	8665	19
1404	scaffold_8	217252	132	LG2	227650	199	10	466312	187
1405	scaffold_8	47025	56	LG2	70717	64	10	23568	36
1406	scaffold_8	117795	144	LG2	115880	126	10	8595	31
1407	scaffold_8	81340	134	LG2	47225	58	10	11995	25
1408	scaffold_8	49621	51	LG2	99763	72	10	11117	24
1409	scaffold_8	174245	165	LG2	266758	227	10	11011	21
1410	scaffold_8	29718	31	LG2	66581	37	10	18149	17
1411	scaffold_8	13752	25	LG2	13978	28	10	16743	28
1412	scaffold_8	30584	16	LG2	23109	12	10	85447	30
1413	scaffold_8	26823	50	LG2	70379	65	10	20995	38
1414	scaffold_8	177963	120	LG2	125191	118	10	99899	49
1415	scaffold_8	92069	71	LG2	161851	124	10	95957	61
1416	scaffold_8	41173	69	LG2	57377	75	10	53883	55
1417	scaffold_8	150667	126	LG2	209795	151	11	13792	16
1418	scaffold_8	41722	44	LG2	45002	57	11	45814	27
1419	scaffold_8	151820	141	LG2	168315	158	11	19759	37
1420	scaffold_8	91394	111	LG2	122413	123	11	25440	40
1421	scaffold_8	59199	59	LG2	60609	62	11	37738	40
1422	scaffold_8	77628	76	LG2	114582	96	11	114140	87
1423	scaffold_8	56851	58	LG2	77752	67	11	10225	9
1424	scaffold_8	70185	80	LG2	104183	111	11	75001	85
1425	scaffold_8	54838	79	LG2	94855	118	11	49782	55
1428	scaffold_8	47142	71	LG2	68998	85	11	94987	81
1429	scaffold_8	53903	49	LG2	58451	55	11	24056	34
1430	scaffold_8	25493	29	LG2	42310	30	11	16151	24
1431	scaffold_8	26531	16	LG2	37878	16	11	24467	14
1432	scaffold_8	30506	57	LG2	27597	52	11	46785	56
1433	scaffold_8	13667	30	LG2	13858	32	11	18650	32
1434	scaffold_8	37542	55	LG5	48383	53	11	30102	45
1435	scaffold_8	93988	111	LG5	152873	131	11	179240	82
1436	scaffold_8	25349	37	LG5	38489	42	11	16922	18
1437	scaffold_8	35632	38	LG5	118353	103	11	22636	36
1438	scaffold_5	362841	196	LG5	380185	299	6	43203	45
1441	scaffold_5	300229	129	LG5	284831	140	6	59792	31
1442	scaffold_5	247330	129	LG5	101295	103	6	214076	98
1443	scaffold_5	339483	155	LG5	131349	104	6	199862	82
1444	scaffold_5	395127	229	LG5	334903	233	7	170454	60
1445	scaffold_5	31771	27	LG5	15186	23	6	10735	21
1446	scaffold_5	9079	15	LG5	5387	14	6	8334	17
1447	scaffold_5	13909	32	LG5	14236	31	6	13746	28
1448	scaffold_5	466546	220	LG5	326608	253	6	376777	159
1449	scaffold_5	224688	129	LG5	29026	45	15	4132	6
1450	scaffold_5	1551003	323	LG5	446211	346	6	281111	135
1455	scaffold_5	266034	146	LG5	197049	171	6	180978	25
1456	scaffold_5	368685	170	LG5	186935	209	10	3073	7
1457	scaffold_5	132227	90	LG5	91610	102	6	5175	13
1458	scaffold_5	455486	316	LG5	323376	329	6	19429	22
1459	scaffold_5	456438	261	LG5	278772	302	10	7450	10
1460	scaffold_5	19692	29	LG5	26510	28	6	9280	18
1461	scaffold_5	194156	129	LG5	130506	141	6	6104	11
1462	scaffold_5	596807	488	LG5	522992	590	10	8511	22
1463	scaffold_5	25103	21	LG5	21240	18	7	3630	5
1464	scaffold_5	510768	386	LG5	637949	591	6	2756	6
1465	scaffold_5	29636	53	LG5	45177	60	6	356	2
1466	scaffold_5	30931	36	LG5	49656	54	15	51817	41
1467	scaffold_5	45540	69	LG5	46878	72	15	20390	33
1468	scaffold_5	43105	35	LG5	7266	5	6	62314	32
1469	scaffold_5	33824	53	LG5	27833	49	6	44135	34
1470	scaffold_5	65982	87	LG5	65649	89	6	14938	13
1471	scaffold_5	159323	188	LG5	193863	279	7	303985	140
1472	scaffold_5	33149	32	LG5	27290	40	11	10249	16
1473	scaffold_5	67416	110	LG1	1701	8	6	143759	119
1475	scaffold_5	215536	253	LG1	1033	3	6	345217	189
1477	scaffold_5	158708	201	LG5	83738	73	6	125873	121
1478	scaffold_5	22986	37	LG4	29737	47	6	1030	3
1479	scaffold_5	107015	117	LG4	81760	126	15	9410	26
1480	scaffold_5	86977	89	LG4	86447	97	6	19589	27
1481	scaffold_5	86110	91	LG4	141236	122	6	5119	8
1482	scaffold_5	62836	40	LG4	556450	271	6	419321	162
1483	scaffold_5	19691	25	LG5	35083	39	6	6127	13
1484	scaffold_5	144225	150	LG5	209881	191	6	199155	87
1485	scaffold_5	23136	41	LG5	17544	32	6	30308	42
1486	scaffold_5	65444	68	LG5	70852	82	6	21327	25
1487	scaffold_5	11121	25	LG2	15099	26	6	7296	19
1488	scaffold_5	44888	51	LG5	53888	55	6	93220	69
1489	scaffold_5	78915	79	LG5	65622	76	6	34740	36
1490	scaffold_5	44662	51	LG5	142947	103	6	18231	20
1491	scaffold_5	29147	54	LG5	140481	99	6	31637	54
1492	scaffold_5	18701	21	LG5	16634	22	6	20902	25
1493	scaffold_5	10537	15	LG5	8396	14	6	12774	18
1494	scaffold_5	59198	75	LG5	91214	103	6	80758	51
1495	scaffold_5	5208	19	LG5	4767	18	6	5220	19
1496	scaffold_5	31322	47	LG5	21629	41	6	9382	23
1497	scaffold_5	60684	94	LG5	76394	118	11	47844	33
1498	scaffold_5	189603	134	LG5	220161	164	6	308261	102
1499	scaffold_5	105342	69	LG5	62718	58	6	38460	49
1500	scaffold_5	317890	227	LG5	254398	281	6	217461	116
1501	scaffold_5	13610	19	LG5	41125	39	6	12949	23
1502	scaffold_5	13884	29	LG5	9629	25	6	18094	21
1503	scaffold_5	350161	296	LG5	316610	300	6	496448	265
1504	scaffold_5	45895	78	LG5	36352	86	6	24485	55
1505	scaffold_5	91670	106	LG5	66121	93	6	56821	69
1506	scaffold_5	38493	37	LG5	30064	46	6	17398	37
1507	scaffold_5	36434	50	LG5	25866	44	6	10344	20
1508	scaffold_5	33301	59	LG5	64207	86	6	46963	60
1509	scaffold_5	41408	32	LG5	52029	42	6	24986	31
1510	scaffold_5	61276	85	LG5	92682	115	6	107612	90
1511	scaffold_5	46791	62	LG5	60532	63	6	36138	43
1512	scaffold_5	181038	242	LG5	126432	192	6	253454	205
1513	scaffold_5	33138	30	LG5	29985	28	6	6147	5
1514	scaffold_5	17893	31	LG5	58971	55	6	20292	31
1515	scaffold_5	83277	119	LG5	76242	126	6	49532	64
1516	scaffold_5	44998	55	LG5	59600	71	6	53172	36
1517	scaffold_5	15105	17	LG5	13836	17	6	17824	21
1518	scaffold_5	136180	184	LG5	218016	222	6	139547	71
1519	scaffold_5	57441	62	LG5	90741	79	6	6395	14
1520	scaffold_5	108257	84	LG5	70450	85	6	6225	14

## Sheet: Table S3
Table S3. Tables with the RosCOS markers with the anchored position in peach genome and the matching OR
Due to the whole genome duplication, the same region of peach can belong to two different ORs, hence some RosCOS belong to two different ORs.
RosCOS	PC	Start	Stop	OR
RosCOS_1625	scaffold_1	339891	340052	753
RosCOS_2594	scaffold_1	447711	447878	2
RosCOS_2594	scaffold_1	447711	447878	753
RosCOS_1201	scaffold_1	449404	449545	2
RosCOS_1201	scaffold_1	449404	449545	753
RosCOS_1521	scaffold_1	1297574	1297937	5
RosCOS_1521	scaffold_1	1297574	1297937	754
RosCOS_1496	scaffold_1	1427845	1428005	6
RosCOS_1496	scaffold_1	1427845	1428005	755
RosCOS_3055	scaffold_1	1760007	1760261	7
RosCOS_3055	scaffold_1	1760007	1760261	756
RosCOS_3097	scaffold_1	2448798	2448934	8
RosCOS_3097	scaffold_1	2448798	2448934	758
RosCOS_1602	scaffold_1	2604009	2604296	9
RosCOS_1602	scaffold_1	2604009	2604296	759
RosCOS_2090	scaffold_1	3013685	3013926	9
RosCOS_2090	scaffold_1	3013685	3013926	759
RosCOS_1523	scaffold_1	3014728	3015009	9
RosCOS_1523	scaffold_1	3014728	3015009	759
RosCOS_1286	scaffold_1	3222788	3223014	9
RosCOS_1621	scaffold_1	3245633	3245900	9
RosCOS_1527	scaffold_1	3296944	3297172	9
RosCOS_1527	scaffold_1	3296944	3297172	760
RosCOS_2683	scaffold_1	3543917	3544132	10
RosCOS_2683	scaffold_1	3543917	3544132	761
RosCOS_515	scaffold_1	4837390	4837626	12
RosCOS_515	scaffold_1	4837390	4837626	764
RosCOS_2486	scaffold_1	5307390	5307728	14
RosCOS_2486	scaffold_1	5307390	5307728	765
RosCOS_1324	scaffold_1	5322727	5322847	14
RosCOS_1324	scaffold_1	5322727	5322847	765
RosCOS_1231	scaffold_1	5589970	5590221	766
RosCOS_3665	scaffold_1	5748956	5749235	16
RosCOS_3665	scaffold_1	5748956	5749235	767
RosCOS_2439	scaffold_1	6500932	6501063	18
RosCOS_2439	scaffold_1	6500932	6501063	771
RosCOS_2615	scaffold_1	6500932	6501063	18
RosCOS_2615	scaffold_1	6500932	6501063	771
RosCOS_2051	scaffold_1	6504039	6504139	18
RosCOS_2051	scaffold_1	6504039	6504139	771
RosCOS_1244	scaffold_1	8041476	8041692	22
RosCOS_1244	scaffold_1	8041476	8041692	774
RosCOS_1085	scaffold_1	8209593	8209685	22
RosCOS_1085	scaffold_1	8209593	8209685	774
RosCOS_613	scaffold_1	8327501	8327599	23
RosCOS_613	scaffold_1	8327501	8327599	774
RosCOS_478	scaffold_1	8411605	8411951	26
RosCOS_478	scaffold_1	8411605	8411951	776
RosCOS_1090	scaffold_1	8433427	8433787	26
RosCOS_1090	scaffold_1	8433427	8433787	777
RosCOS_1265	scaffold_1	8565576	8565774	26
RosCOS_1160	scaffold_1	9569452	9569878	31
RosCOS_1271	scaffold_1	9663397	9663560	32
RosCOS_1271	scaffold_1	9663397	9663560	784
RosCOS_1629	scaffold_1	10172939	10173094	35
RosCOS_1629	scaffold_1	10172939	10173094	784
RosCOS_1300	scaffold_1	10295292	10295348	787
RosCOS_3749	scaffold_1	10701294	10701407	40
RosCOS_3749	scaffold_1	10701294	10701407	790
RosCOS_1832	scaffold_1	10702461	10702635	40
RosCOS_1832	scaffold_1	10702461	10702635	790
RosCOS_1434	scaffold_1	10949751	10949897	41
RosCOS_1434	scaffold_1	10949751	10949897	791
RosCOS_2057	scaffold_1	11153253	11153638	792
RosCOS_2379	scaffold_1	12224208	12224561	44
RosCOS_2379	scaffold_1	12224208	12224561	796
RosCOS_476	scaffold_1	13479005	13479367	47
RosCOS_476	scaffold_1	13479005	13479367	798
RosCOS_1118	scaffold_1	15935704	15935885	50
RosCOS_1118	scaffold_1	15935704	15935885	799
RosCOS_3524	scaffold_1	16057216	16057520	51
RosCOS_3524	scaffold_1	16057216	16057520	799
RosCOS_2583	scaffold_1	16061266	16061463	51
RosCOS_2583	scaffold_1	16061266	16061463	799
RosCOS_1438	scaffold_1	16476608	16476718	51
RosCOS_1084	scaffold_1	16608417	16608545	51
RosCOS_2079	scaffold_1	18134430	18134905	54
RosCOS_1510	scaffold_1	21384631	21384851	55
RosCOS_1510	scaffold_1	21384631	21384851	801
RosCOS_2372	scaffold_1	21772269	21772509	57
RosCOS_2372	scaffold_1	21772269	21772509	802
RosCOS_533	scaffold_1	21773531	21773834	57
RosCOS_533	scaffold_1	21773531	21773834	802
RosCOS_2143	scaffold_1	21773531	21773834	57
RosCOS_2143	scaffold_1	21773531	21773834	802
RosCOS_1172	scaffold_1	21851357	21851525	57
RosCOS_1172	scaffold_1	21851357	21851525	802
RosCOS_1528	scaffold_1	22015777	22015967	57
RosCOS_1528	scaffold_1	22015777	22015967	802
RosCOS_496	scaffold_1	22423002	22423195	802
RosCOS_1093	scaffold_1	22633344	22633452	802
RosCOS_2385	scaffold_1	24774334	24774541	60
RosCOS_2385	scaffold_1	24774334	24774541	805
RosCOS_1459	scaffold_1	24775098	24775579	60
RosCOS_1459	scaffold_1	24775098	24775579	805
RosCOS_1371	scaffold_1	25510995	25511170	62
RosCOS_3764	scaffold_1	26146941	26147140	813
RosCOS_3771	scaffold_1	26544263	26544727	68
RosCOS_1249	scaffold_1	26946976	26947120	816
RosCOS_1756	scaffold_1	27720989	27721317	818
RosCOS_1299	scaffold_1	28440760	28441003	72
RosCOS_540	scaffold_1	29055813	29055987	822
RosCOS_3758	scaffold_1	29435295	29435423	76
RosCOS_3758	scaffold_1	29435295	29435423	825
RosCOS_3778	scaffold_1	29569030	29569249	826
RosCOS_1217	scaffold_1	29792499	29793010	78
RosCOS_1217	scaffold_1	29792499	29793010	827
RosCOS_1473	scaffold_1	29824438	29824529	78
RosCOS_3495	scaffold_1	29955350	29955492	80
RosCOS_1168	scaffold_1	30053776	30053894	829
RosCOS_2630	scaffold_1	30574296	30574412	82
RosCOS_2630	scaffold_1	30574296	30574412	830
RosCOS_3613	scaffold_1	30724742	30724946	830
RosCOS_1515	scaffold_1	30892005	30892289	831
RosCOS_2354	scaffold_1	30896051	30896205	831
RosCOS_1166	scaffold_1	31348876	31349042	86
RosCOS_1166	scaffold_1	31348876	31349042	834
RosCOS_3769	scaffold_1	31414127	31414278	86
RosCOS_3769	scaffold_1	31414127	31414278	835
RosCOS_1471	scaffold_1	31415056	31415503	86
RosCOS_1471	scaffold_1	31415056	31415503	835
RosCOS_1128	scaffold_1	31540403	31540577	836
RosCOS_1179	scaffold_1	31683291	31684631	88
RosCOS_1179	scaffold_1	31683291	31684631	836
RosCOS_1138	scaffold_1	31734370	31734551	88
RosCOS_1138	scaffold_1	31734370	31734551	836
RosCOS_1218	scaffold_1	31740837	31741265	836
RosCOS_3323	scaffold_1	31741028	31741257	836
RosCOS_1399	scaffold_1	32031461	32031563	90
RosCOS_1399	scaffold_1	32031461	32031563	838
RosCOS_3754	scaffold_1	32621228	32621354	95
RosCOS_3754	scaffold_1	32621228	32621354	840
RosCOS_657	scaffold_1	32815619	32815846	97
RosCOS_2631	scaffold_1	33117588	33117934	101
RosCOS_2631	scaffold_1	33117588	33117934	846
RosCOS_1432	scaffold_1	33391183	33391389	104
RosCOS_1432	scaffold_1	33391183	33391389	848
RosCOS_1513	scaffold_1	33724768	33724893	106
RosCOS_1513	scaffold_1	33724768	33724893	848
RosCOS_1194	scaffold_1	33963190	33963332	848
RosCOS_1612	scaffold_1	34168151	34168307	849
RosCOS_1549	scaffold_1	34192031	34192246	849
RosCOS_1520	scaffold_1	34197472	34197784	849
RosCOS_3779	scaffold_1	34308701	34309177	849
RosCOS_3696	scaffold_1	34499475	34499777	112
RosCOS_3696	scaffold_1	34499475	34499777	852
RosCOS_1790	scaffold_1	34516253	34516399	113
RosCOS_1790	scaffold_1	34516253	34516399	852
RosCOS_1198	scaffold_1	34811757	34812055	116
RosCOS_1278	scaffold_1	35081302	35081712	857
RosCOS_1475	scaffold_1	35164624	35164843	120
RosCOS_1136	scaffold_1	35319630	35319945	122
RosCOS_784	scaffold_1	35367513	35367746	122
RosCOS_784	scaffold_1	35367513	35367746	861
RosCOS_1380	scaffold_1	35557590	35557762	124
RosCOS_1380	scaffold_1	35557590	35557762	864
RosCOS_516	scaffold_1	36217713	36217896	127
RosCOS_516	scaffold_1	36217713	36217896	867
RosCOS_1487	scaffold_1	36575438	36575623	870
RosCOS_2118	scaffold_1	36628639	36628716	131
RosCOS_2118	scaffold_1	36628639	36628716	870
RosCOS_1145	scaffold_1	36673168	36673243	131
RosCOS_1145	scaffold_1	36673168	36673243	870
RosCOS_3756	scaffold_1	36735664	36735931	132
RosCOS_3756	scaffold_1	36735664	36735931	870
RosCOS_2577	scaffold_1	36861162	36861767	134
RosCOS_2577	scaffold_1	36861162	36861767	872
RosCOS_3684	scaffold_1	37026238	37026335	134
RosCOS_3684	scaffold_1	37026238	37026335	874
RosCOS_1169	scaffold_1	37077681	37077832	134
RosCOS_1424	scaffold_1	37497092	37497324	879
RosCOS_1818	scaffold_1	37697521	37697625	140
RosCOS_1818	scaffold_1	37697521	37697625	882
RosCOS_531	scaffold_1	37706105	37706327	140
RosCOS_3747	scaffold_1	37997267	37997440	142
RosCOS_3747	scaffold_1	37997267	37997440	885
RosCOS_487	scaffold_1	38232527	38232852	885
RosCOS_2593	scaffold_1	39250389	39250844	143
RosCOS_537	scaffold_1	39419711	39419886	143
RosCOS_1312	scaffold_1	39523881	39524210	144
RosCOS_1312	scaffold_1	39523881	39524210	889
RosCOS_1542	scaffold_1	39729599	39729929	145
RosCOS_1542	scaffold_1	39729599	39729929	890
RosCOS_2373	scaffold_1	39848020	39848175	147
RosCOS_1178	scaffold_1	40123374	40123589	150
RosCOS_1178	scaffold_1	40123374	40123589	893
RosCOS_3707	scaffold_1	40150483	40150787	150
RosCOS_3707	scaffold_1	40150483	40150787	893
RosCOS_2059	scaffold_1	40217107	40217350	893
RosCOS_1141	scaffold_1	40220547	40220922	893
RosCOS_1708	scaffold_1	40475064	40475321	152
RosCOS_1125	scaffold_1	40599637	40599787	152
RosCOS_1125	scaffold_1	40599637	40599787	895
RosCOS_3639	scaffold_1	40640042	40640115	895
RosCOS_2041	scaffold_1	40863567	40863781	155
RosCOS_3789	scaffold_1	41647449	41647803	900
RosCOS_2881	scaffold_1	41902063	41902545	158
RosCOS_2881	scaffold_1	41902063	41902545	902
RosCOS_1393	scaffold_1	42604834	42604950	906
RosCOS_1233	scaffold_1	42610941	42611028	906
RosCOS_3706	scaffold_1	42901462	42901706	160
RosCOS_3706	scaffold_1	42901462	42901706	907
RosCOS_1378	scaffold_1	43195734	43195910	162
RosCOS_1378	scaffold_1	43195734	43195910	908
RosCOS_1405	scaffold_1	43354146	43354290	909
RosCOS_1615	scaffold_1	43423489	43423610	909
RosCOS_1096	scaffold_1	43465876	43466056	909
RosCOS_1557	scaffold_1	43467389	43467829	909
RosCOS_1159	scaffold_1	45079260	45079475	167
RosCOS_3687	scaffold_1	45327401	45327496	168
RosCOS_3687	scaffold_1	45327401	45327496	914
RosCOS_1409	scaffold_1	45469697	45470034	168
RosCOS_1409	scaffold_1	45469697	45470034	914
RosCOS_2621	scaffold_1	45473777	45473994	168
RosCOS_2621	scaffold_1	45473777	45473994	914
RosCOS_2455	scaffold_1	45594597	45594929	168
RosCOS_2455	scaffold_1	45594597	45594929	914
RosCOS_1230	scaffold_1	45929679	45929988	916
RosCOS_0074	scaffold_1	45992966	45993105	916
RosCOS_2036	scaffold_1	46598760	46598887	175
RosCOS_2036	scaffold_1	46598760	46598887	919
RosCOS_3571	scaffold_1	46695181	46695424	175
RosCOS_3571	scaffold_1	46695181	46695424	919
RosCOS_868	scaffold_2	2135471	2135771	1121
RosCOS_1182	scaffold_2	2808670	2808879	367
RosCOS_1182	scaffold_2	2808670	2808879	1122
RosCOS_1827	scaffold_2	2959661	2959875	367
RosCOS_1827	scaffold_2	2959661	2959875	1124
RosCOS_2346	scaffold_2	3021012	3021248	1125
RosCOS_3780	scaffold_2	6020850	6021054	1126
RosCOS_541	scaffold_2	9279876	9280209	1128
RosCOS_1212	scaffold_2	9518316	9518561	372
RosCOS_3213	scaffold_2	9583144	9583621	373
RosCOS_3213	scaffold_2	9583144	9583621	1129
RosCOS_602	scaffold_2	9684187	9684269	373
RosCOS_602	scaffold_2	9684187	9684269	1129
RosCOS_1209	scaffold_2	9706819	9707094	373
RosCOS_1209	scaffold_2	9706819	9707094	1129
RosCOS_3604	scaffold_2	9723036	9723222	373
RosCOS_3604	scaffold_2	9723036	9723222	1129
RosCOS_1356	scaffold_2	9882960	9883189	1129
RosCOS_1491	scaffold_2	9938344	9938589	1129
RosCOS_3744	scaffold_2	10756727	10756976	376
RosCOS_1460	scaffold_2	11583348	11583648	376
RosCOS_3437	scaffold_2	12410838	12411262	377
RosCOS_3437	scaffold_2	12410838	12411262	1130
RosCOS_2614	scaffold_2	14409942	14410110	380
RosCOS_2614	scaffold_2	14409942	14410110	1134
RosCOS_498	scaffold_2	14866811	14867154	380
RosCOS_498	scaffold_2	14866811	14867154	1135
RosCOS_1375	scaffold_2	15175215	15175377	381
RosCOS_1375	scaffold_2	15175215	15175377	1136
RosCOS_2779	scaffold_2	15175451	15175562	381
RosCOS_2779	scaffold_2	15175451	15175562	1136
RosCOS_1634	scaffold_2	15530072	15530278	381
RosCOS_1634	scaffold_2	15530072	15530278	1138
RosCOS_499	scaffold_2	15675397	15675559	382
RosCOS_499	scaffold_2	15675397	15675559	1139
RosCOS_1614	scaffold_2	15791901	15792089	382
RosCOS_1614	scaffold_2	15791901	15792089	1140
RosCOS_2219	scaffold_2	15791901	15792089	382
RosCOS_2219	scaffold_2	15791901	15792089	1140
RosCOS_1499	scaffold_2	15938124	15938350	382
RosCOS_1441	scaffold_2	16158111	16158534	1141
RosCOS_3784	scaffold_2	16228438	16228972	1143
RosCOS_3748	scaffold_2	16615206	16615374	1143
RosCOS_1485	scaffold_2	18267218	18267451	1146
RosCOS_3731	scaffold_2	18279953	18280241	1146
RosCOS_1391	scaffold_2	18316769	18317025	1146
RosCOS_2961	scaffold_2	18318074	18318173	1146
RosCOS_2623	scaffold_2	18333365	18333634	1146
RosCOS_1276	scaffold_2	18678490	18678751	388
RosCOS_2257	scaffold_2	19220554	19220882	389
RosCOS_1334	scaffold_2	20588045	20588130	392
RosCOS_1334	scaffold_2	20588045	20588130	1151
RosCOS_3435	scaffold_2	20616222	20616422	1151
RosCOS_3258	scaffold_2	20617332	20617521	1151
RosCOS_504	scaffold_2	21115133	21115238	397
RosCOS_504	scaffold_2	21115133	21115238	1151
RosCOS_1161	scaffold_2	21191708	21191879	398
RosCOS_1161	scaffold_2	21191708	21191879	1152
RosCOS_1110	scaffold_2	21298084	21298583	399
RosCOS_1110	scaffold_2	21298084	21298583	1153
RosCOS_1157	scaffold_2	22073545	22073723	406
RosCOS_1157	scaffold_2	22073545	22073723	1155
RosCOS_1328	scaffold_2	22162655	22162792	406
RosCOS_1328	scaffold_2	22162655	22162792	1155
RosCOS_1310	scaffold_2	22593009	22593172	411
RosCOS_1310	scaffold_2	22593009	22593172	1156
RosCOS_2622	scaffold_2	22593964	22594078	411
RosCOS_2622	scaffold_2	22593964	22594078	1156
RosCOS_1325	scaffold_2	22684999	22685533	411
RosCOS_1325	scaffold_2	22684999	22685533	1156
RosCOS_1152	scaffold_2	23064223	23064524	412
RosCOS_1152	scaffold_2	23064223	23064524	1156
RosCOS_1121	scaffold_2	23398802	23398947	415
RosCOS_1121	scaffold_2	23398802	23398947	1156
RosCOS_1406	scaffold_2	23403737	23403912	415
RosCOS_1406	scaffold_2	23403737	23403912	1156
RosCOS_2608	scaffold_2	23566043	23566210	415
RosCOS_2608	scaffold_2	23566043	23566210	1157
RosCOS_1476	scaffold_2	23571776	23571939	415
RosCOS_1476	scaffold_2	23571776	23571939	1157
RosCOS_2056	scaffold_2	23573260	23573488	415
RosCOS_2056	scaffold_2	23573260	23573488	1157
RosCOS_513	scaffold_2	24078917	24079054	419
RosCOS_3698	scaffold_2	24081338	24081600	419
RosCOS_3257	scaffold_2	24179473	24179742	420
RosCOS_3257	scaffold_2	24179473	24179742	1162
RosCOS_3138	scaffold_2	24214845	24215123	420
RosCOS_3138	scaffold_2	24214845	24215123	1163
RosCOS_3516	scaffold_2	24215825	24216508	420
RosCOS_3516	scaffold_2	24215825	24216508	1163
RosCOS_3701	scaffold_2	24548924	24549160	1167
RosCOS_1794	scaffold_2	24706012	24706098	1168
RosCOS_1301	scaffold_2	24945396	24945636	425
RosCOS_1301	scaffold_2	24945396	24945636	1172
RosCOS_1149	scaffold_2	24946187	24946364	425
RosCOS_1149	scaffold_2	24946187	24946364	1172
RosCOS_1127	scaffold_2	25080465	25080637	427
RosCOS_1127	scaffold_2	25080465	25080637	1173
RosCOS_1216	scaffold_2	25199774	25199981	428
RosCOS_1216	scaffold_2	25199774	25199981	1173
RosCOS_2573	scaffold_2	25509136	25510028	1175
RosCOS_1394	scaffold_2	25558353	25558673	1175
RosCOS_1442	scaffold_2	25777845	25778186	433
RosCOS_1442	scaffold_2	25777845	25778186	1177
RosCOS_3774	scaffold_2	25778977	25780086	433
RosCOS_3774	scaffold_2	25778977	25780086	1177
RosCOS_3800	scaffold_2	25780203	25780753	433
RosCOS_3800	scaffold_2	25780203	25780753	1177
RosCOS_1268	scaffold_2	25840291	25840585	433
RosCOS_1268	scaffold_2	25840291	25840585	1177
RosCOS_1389	scaffold_2	25844521	25844942	433
RosCOS_1185	scaffold_2	26116428	26116738	436
RosCOS_1185	scaffold_2	26116428	26116738	1181
RosCOS_2039	scaffold_2	26190920	26191179	436
RosCOS_2039	scaffold_2	26190920	26191179	1182
RosCOS_2327	scaffold_2	26339081	26339273	437
RosCOS_2327	scaffold_2	26339081	26339273	1185
RosCOS_2370	scaffold_2	26345774	26345952	437
RosCOS_2370	scaffold_2	26345774	26345952	1185
RosCOS_1235	scaffold_2	26362932	26363203	437
RosCOS_1235	scaffold_2	26362932	26363203	1185
RosCOS_1440	scaffold_2	26378699	26379098	1185
RosCOS_2382	scaffold_2	26476466	26476617	438
RosCOS_2382	scaffold_2	26476466	26476617	1187
RosCOS_486	scaffold_2	26499996	26500113	438
RosCOS_486	scaffold_2	26499996	26500113	1187
RosCOS_508	scaffold_2	26588318	26588545	439
RosCOS_508	scaffold_2	26588318	26588545	1188
RosCOS_1035	scaffold_2	26598916	26599164	439
RosCOS_1035	scaffold_2	26598916	26599164	1188
RosCOS_3116	scaffold_2	26601733	26601852	439
RosCOS_3116	scaffold_2	26601733	26601852	1188
RosCOS_1150	scaffold_2	26602656	26602784	439
RosCOS_1150	scaffold_2	26602656	26602784	1188
RosCOS_3795	scaffold_2	26701307	26701492	441
RosCOS_3795	scaffold_2	26701307	26701492	1189
RosCOS_1633	scaffold_2	26727438	26727630	1189
RosCOS_3679	scaffold_3	510003	510126	537
RosCOS_3679	scaffold_3	510003	510126	1281
RosCOS_1311	scaffold_3	1427606	1427794	540
RosCOS_2584	scaffold_3	1473241	1473370	540
RosCOS_1126	scaffold_3	2555589	2555799	545
RosCOS_1126	scaffold_3	2555589	2555799	1283
RosCOS_1383	scaffold_3	2873138	2873271	547
RosCOS_1383	scaffold_3	2873138	2873271	1283
RosCOS_1483	scaffold_3	2997037	2997197	1283
RosCOS_3745	scaffold_3	3655445	3656158	548
RosCOS_1112	scaffold_3	3720862	3721220	548
RosCOS_1112	scaffold_3	3720862	3721220	1288
RosCOS_2387	scaffold_3	3736763	3736930	548
RosCOS_2387	scaffold_3	3736763	3736930	1288
RosCOS_2386	scaffold_3	3792042	3792124	548
RosCOS_1874	scaffold_3	4292140	4292453	1291
RosCOS_3819	scaffold_3	4572163	4572394	1292
RosCOS_1395	scaffold_3	4575087	4575268	1292
RosCOS_1295	scaffold_3	5359213	5359338	554
RosCOS_1295	scaffold_3	5359213	5359338	1293
RosCOS_1480	scaffold_3	5611384	5611512	554
RosCOS_1480	scaffold_3	5611384	5611512	1293
RosCOS_1412	scaffold_3	5875434	5875663	1293
RosCOS_2626	scaffold_3	6033756	6033877	1294
RosCOS_1092	scaffold_3	6685089	6685328	558
RosCOS_1092	scaffold_3	6685089	6685328	1296
RosCOS_1140	scaffold_3	7295560	7295889	559
RosCOS_1140	scaffold_3	7295560	7295889	1298
RosCOS_2171	scaffold_3	7423959	7424086	560
RosCOS_3699	scaffold_3	8437247	8437621	1300
RosCOS_1313	scaffold_3	10460094	10460291	562
RosCOS_3803	scaffold_3	10781777	10781991	562
RosCOS_1181	scaffold_3	10834644	10834825	562
RosCOS_2360	scaffold_3	12670102	12670271	564
RosCOS_1097	scaffold_3	13506489	13506642	565
RosCOS_3767	scaffold_3	13878308	13878766	1305
RosCOS_1447	scaffold_3	14122601	14122830	567
RosCOS_1447	scaffold_3	14122601	14122830	1306
RosCOS_1522	scaffold_3	14123979	14124320	1306
RosCOS_1833	scaffold_3	14157578	14157920	568
RosCOS_1833	scaffold_3	14157578	14157920	1307
RosCOS_2037	scaffold_3	15343855	15344256	574
RosCOS_2037	scaffold_3	15343855	15344256	1313
RosCOS_2624	scaffold_3	15602041	15602235	576
RosCOS_2624	scaffold_3	15602041	15602235	1316
RosCOS_1119	scaffold_3	15719929	15720073	576
RosCOS_3753	scaffold_3	16114677	16114913	579
RosCOS_3753	scaffold_3	16114677	16114913	1320
RosCOS_2376	scaffold_3	16132774	16132904	579
RosCOS_1322	scaffold_3	16263202	16263330	579
RosCOS_1322	scaffold_3	16263202	16263330	1322
RosCOS_1283	scaffold_3	16452759	16452963	582
RosCOS_1526	scaffold_3	16647114	16647228	1328
RosCOS_645	scaffold_3	16799437	16799671	585
RosCOS_1253	scaffold_3	16799437	16799671	585
RosCOS_1381	scaffold_3	17409278	17409545	1331
RosCOS_2388	scaffold_3	17490676	17490842	587
RosCOS_1828	scaffold_3	18004152	18004301	590
RosCOS_1828	scaffold_3	18004152	18004301	1333
RosCOS_1641	scaffold_3	18152985	18153162	590
RosCOS_1641	scaffold_3	18152985	18153162	1334
RosCOS_2589	scaffold_3	18458101	18458361	1336
RosCOS_1486	scaffold_3	18524390	18525203	593
RosCOS_1486	scaffold_3	18524390	18525203	1336
RosCOS_1285	scaffold_3	18599044	18599179	1337
RosCOS_3146	scaffold_3	19228108	19228406	596
RosCOS_3146	scaffold_3	19228108	19228406	1341
RosCOS_3364	scaffold_3	19258933	19259109	596
RosCOS_3364	scaffold_3	19258933	19259109	1341
RosCOS_1467	scaffold_3	19310482	19311132	596
RosCOS_1467	scaffold_3	19310482	19311132	1341
RosCOS_1323	scaffold_3	19814857	19815028	603
RosCOS_1323	scaffold_3	19814857	19815028	1348
RosCOS_1638	scaffold_3	20033155	20033298	1349
RosCOS_1477	scaffold_3	20186507	20186709	1350
RosCOS_1466	scaffold_3	20200664	20200779	1350
RosCOS_1559	scaffold_3	20247651	20247778	606
RosCOS_1155	scaffold_3	20302113	20302277	606
RosCOS_1155	scaffold_3	20302113	20302277	1351
RosCOS_1280	scaffold_3	20704601	20704950	1356
RosCOS_1236	scaffold_3	20758790	20759042	611
RosCOS_1236	scaffold_3	20758790	20759042	1357
RosCOS_3790	scaffold_3	20761126	20761347	611
RosCOS_3790	scaffold_3	20761126	20761347	1357
RosCOS_1505	scaffold_3	20898871	20898986	612
RosCOS_1505	scaffold_3	20898871	20898986	1359
RosCOS_1207	scaffold_3	20900765	20901359	612
RosCOS_1207	scaffold_3	20900765	20901359	1359
RosCOS_1366	scaffold_3	20956027	20956261	1359
RosCOS_1308	scaffold_3	21149267	21149462	617
RosCOS_1308	scaffold_3	21149267	21149462	1360
RosCOS_3798	scaffold_3	21295895	21296142	617
RosCOS_1219	scaffold_3	21679192	21679361	619
RosCOS_1219	scaffold_3	21679192	21679361	1362
RosCOS_3078	scaffold_3	21715782	21715927	619
RosCOS_3078	scaffold_3	21715782	21715927	1363
RosCOS_3770	scaffold_3	21761475	21761652	619
RosCOS_3770	scaffold_3	21761475	21761652	1363
RosCOS_315	scaffold_4	388923	389077	179
RosCOS_1163	scaffold_4	468014	468525	179
RosCOS_532	scaffold_4	492070	492222	179
RosCOS_1689	scaffold_4	568818	569326	180
RosCOS_1689	scaffold_4	568818	569326	923
RosCOS_2060	scaffold_4	1141546	1141663	187
RosCOS_2060	scaffold_4	1141546	1141663	930
RosCOS_1427	scaffold_4	1209192	1209311	932
RosCOS_1357	scaffold_4	1381976	1382198	933
RosCOS_1187	scaffold_4	1398950	1399270	190
RosCOS_1187	scaffold_4	1398950	1399270	933
RosCOS_1333	scaffold_4	2115834	2115940	938
RosCOS_505	scaffold_4	2631679	2631791	200
RosCOS_505	scaffold_4	2631679	2631791	943
RosCOS_3750	scaffold_4	2830784	2830912	201
RosCOS_3750	scaffold_4	2830784	2830912	946
RosCOS_1422	scaffold_4	2841530	2841785	201
RosCOS_1422	scaffold_4	2841530	2841785	946
RosCOS_1100	scaffold_4	3064459	3064665	946
RosCOS_2568	scaffold_4	3599174	3599517	207
RosCOS_2568	scaffold_4	3599174	3599517	950
RosCOS_1246	scaffold_4	3682328	3682421	207
RosCOS_3039	scaffold_4	3836800	3837001	209
RosCOS_3039	scaffold_4	3836800	3837001	952
RosCOS_1384	scaffold_4	4117632	4118273	211
RosCOS_1384	scaffold_4	4117632	4118273	953
RosCOS_1533	scaffold_4	4329973	4330198	213
RosCOS_1600	scaffold_4	5233795	5233953	219
RosCOS_1972	scaffold_4	5502577	5503319	220
RosCOS_1972	scaffold_4	5502577	5503319	963
RosCOS_677	scaffold_4	6053424	6054110	223
RosCOS_677	scaffold_4	6053424	6054110	966
RosCOS_2522	scaffold_4	6405750	6406046	225
RosCOS_546	scaffold_4	6464207	6464423	226
RosCOS_546	scaffold_4	6464207	6464423	969
RosCOS_1330	scaffold_4	6504177	6504314	226
RosCOS_1330	scaffold_4	6504177	6504314	969
RosCOS_3739	scaffold_4	6908156	6908287	969
RosCOS_2910	scaffold_4	7756930	7757088	234
RosCOS_2910	scaffold_4	7756930	7757088	973
RosCOS_1188	scaffold_4	8217890	8218069	235
RosCOS_1188	scaffold_4	8217890	8218069	975
RosCOS_882	scaffold_4	8431470	8431629	976
RosCOS_1414	scaffold_4	9556904	9557248	239
RosCOS_1414	scaffold_4	9556904	9557248	980
RosCOS_542	scaffold_4	10185332	10185753	241
RosCOS_3576	scaffold_4	10185332	10185732	241
RosCOS_601	scaffold_4	10213359	10213446	241
RosCOS_1192	scaffold_4	10658135	10658358	242
RosCOS_1192	scaffold_4	10658135	10658358	985
RosCOS_2384	scaffold_4	10663409	10663525	242
RosCOS_2384	scaffold_4	10663409	10663525	985
RosCOS_1509	scaffold_4	10816985	10817224	243
RosCOS_3546	scaffold_4	11159565	11160113	245
RosCOS_3546	scaffold_4	11159565	11160113	988
RosCOS_2508	scaffold_4	11163013	11163314	988
RosCOS_1631	scaffold_4	11232495	11232683	246
RosCOS_1631	scaffold_4	11232495	11232683	989
RosCOS_549	scaffold_4	12734494	12734680	249
RosCOS_549	scaffold_4	12734494	12734680	994
RosCOS_3792	scaffold_4	12817349	12817563	249
RosCOS_3792	scaffold_4	12817349	12817563	995
RosCOS_1183	scaffold_4	12865371	12865512	249
RosCOS_1183	scaffold_4	12865371	12865512	995
RosCOS_1546	scaffold_4	12987388	12987680	249
RosCOS_1546	scaffold_4	12987388	12987680	996
RosCOS_1636	scaffold_4	13023760	13024026	249
RosCOS_1636	scaffold_4	13023760	13024026	996
RosCOS_1132	scaffold_4	13091136	13091415	996
RosCOS_1293	scaffold_4	13258708	13258820	251
RosCOS_1293	scaffold_4	13258708	13258820	996
RosCOS_509	scaffold_4	13320838	13321022	251
RosCOS_509	scaffold_4	13320838	13321022	996
RosCOS_519	scaffold_4	13606643	13606812	253
RosCOS_2592	scaffold_4	13992531	13992683	254
RosCOS_2592	scaffold_4	13992531	13992683	998
RosCOS_1134	scaffold_4	16076049	16076417	256
RosCOS_1134	scaffold_4	16076049	16076417	999
RosCOS_1129	scaffold_4	16492019	16492273	1000
RosCOS_1463	scaffold_4	16569716	16569911	1000
RosCOS_2687	scaffold_4	16579704	16580213	1000
RosCOS_1637	scaffold_4	17656459	17656769	1001
RosCOS_544	scaffold_4	17859588	17859825	1002
RosCOS_2064	scaffold_4	17909352	17909623	1002
RosCOS_1252	scaffold_4	18586532	18586867	1004
RosCOS_1365	scaffold_4	18629977	18630293	257
RosCOS_1365	scaffold_4	18629977	18630293	1004
RosCOS_1290	scaffold_4	19598142	19598424	1004
RosCOS_2597	scaffold_4	20431777	20432063	258
RosCOS_2597	scaffold_4	20431777	20432063	1004
RosCOS_1539	scaffold_4	20432657	20433025	258
RosCOS_1539	scaffold_4	20432657	20433025	1004
RosCOS_1478	scaffold_4	25416112	25416291	260
RosCOS_1478	scaffold_4	25416112	25416291	1006
RosCOS_1339	scaffold_4	25504862	25505057	1006
RosCOS_3730	scaffold_4	26821251	26821433	1007
RosCOS_1450	scaffold_4	29642211	29643014	1010
RosCOS_1261	scaffold_5	236115	236306	681
RosCOS_1261	scaffold_5	236115	236306	1438
RosCOS_1642	scaffold_5	331145	331314	681
RosCOS_1642	scaffold_5	331145	331314	1438
RosCOS_1004	scaffold_5	332629	332860	681
RosCOS_1004	scaffold_5	332629	332860	1438
RosCOS_2627	scaffold_5	635209	635329	682
RosCOS_2627	scaffold_5	635209	635329	1439
RosCOS_1173	scaffold_5	727135	727284	683
RosCOS_1173	scaffold_5	727135	727284	1440
RosCOS_3130	scaffold_5	822188	822400	683
RosCOS_3130	scaffold_5	822188	822400	1440
RosCOS_1451	scaffold_5	921387	921474	683
RosCOS_1451	scaffold_5	921387	921474	1440
RosCOS_1616	scaffold_5	1709392	1709509	684
RosCOS_1616	scaffold_5	1709392	1709509	1441
RosCOS_1255	scaffold_5	2129168	2129288	1442
RosCOS_1167	scaffold_5	2231980	2232205	1442
RosCOS_1410	scaffold_5	3718656	3718910	686
RosCOS_1410	scaffold_5	3718656	3718910	1443
RosCOS_1560	scaffold_5	4306812	4306968	687
RosCOS_2749	scaffold_5	4717733	4717822	687
RosCOS_1415	scaffold_5	5326528	5326620	691
RosCOS_1156	scaffold_5	5721264	5721630	691
RosCOS_1156	scaffold_5	5721264	5721630	1448
RosCOS_3783	scaffold_5	5853498	5853821	692
RosCOS_3783	scaffold_5	5853498	5853821	1448
RosCOS_2411	scaffold_5	6269508	6269643	693
RosCOS_2411	scaffold_5	6269508	6269643	1450
RosCOS_1482	scaffold_5	7889743	7890159	1451
RosCOS_2892	scaffold_5	8065567	8065735	696
RosCOS_2892	scaffold_5	8065567	8065735	1452
RosCOS_3820	scaffold_5	8728573	8728889	1455
RosCOS_1500	scaffold_5	9393827	9394133	700
RosCOS_1500	scaffold_5	9393827	9394133	1457
RosCOS_2058	scaffold_5	9709962	9710103	702
RosCOS_2058	scaffold_5	9709962	9710103	1458
RosCOS_3059	scaffold_5	9957731	9957948	702
RosCOS_3059	scaffold_5	9957731	9957948	1458
RosCOS_1342	scaffold_5	9959993	9960140	702
RosCOS_1342	scaffold_5	9959993	9960140	1458
RosCOS_2448	scaffold_5	10034433	10035166	703
RosCOS_2448	scaffold_5	10034433	10035166	1459
RosCOS_1329	scaffold_5	10791423	10791522	706
RosCOS_1329	scaffold_5	10791423	10791522	1462
RosCOS_3772	scaffold_5	10791737	10792074	706
RosCOS_3772	scaffold_5	10791737	10792074	1462
RosCOS_3710	scaffold_5	10854519	10854672	707
RosCOS_3710	scaffold_5	10854519	10854672	1462
RosCOS_1087	scaffold_5	11251899	11252164	1462
RosCOS_3736	scaffold_5	11318262	11318760	710
RosCOS_3736	scaffold_5	11318262	11318760	1463
RosCOS_2255	scaffold_5	11877804	11877992	711
RosCOS_2255	scaffold_5	11877804	11877992	1464
RosCOS_1296	scaffold_5	12018781	12018940	712
RosCOS_2633	scaffold_5	12179198	12179398	713
RosCOS_2825	scaffold_5	12256933	12257171	714
RosCOS_3782	scaffold_5	12356007	12356177	714
RosCOS_3782	scaffold_5	12356007	12356177	1467
RosCOS_3799	scaffold_5	12375314	12375528	714
RosCOS_3799	scaffold_5	12375314	12375528	1467
RosCOS_1279	scaffold_5	12726446	12726790	717
RosCOS_1618	scaffold_5	13093766	13093909	717
RosCOS_1618	scaffold_5	13093766	13093909	1472
RosCOS_1431	scaffold_5	13096279	13096514	717
RosCOS_1431	scaffold_5	13096279	13096514	1472
RosCOS_3112	scaffold_5	13222244	13222442	1473
RosCOS_1619	scaffold_5	13239621	13239812	1473
RosCOS_1385	scaffold_5	13725878	13726241	1475
RosCOS_2406	scaffold_5	13787118	13787308	720
RosCOS_2406	scaffold_5	13787118	13787308	1476
RosCOS_2581	scaffold_5	13966434	13966739	721
RosCOS_2581	scaffold_5	13966434	13966739	1477
RosCOS_801	scaffold_5	13972947	13973389	722
RosCOS_801	scaffold_5	13972947	13973389	1478
RosCOS_1445	scaffold_5	14386157	14386718	725
RosCOS_1445	scaffold_5	14386157	14386718	1481
RosCOS_3700	scaffold_5	14657662	14657796	1485
RosCOS_1421	scaffold_5	14662108	14662363	1485
RosCOS_3249	scaffold_5	14671510	14672099	1485
RosCOS_3743	scaffold_5	14671620	14672099	1485
RosCOS_246	scaffold_5	14845221	14845411	1488
RosCOS_1142	scaffold_5	14970630	14971033	1489
RosCOS_1348	scaffold_5	15017206	15017366	1490
RosCOS_1836	scaffold_5	15044329	15044477	731
RosCOS_1836	scaffold_5	15044329	15044477	1490
RosCOS_2619	scaffold_5	15248284	15248484	733
RosCOS_2062	scaffold_5	15545329	15545624	734
RosCOS_1765	scaffold_5	15545347	15545624	734
RosCOS_3432	scaffold_5	15761015	15761462	735
RosCOS_3432	scaffold_5	15761015	15761462	1498
RosCOS_2605	scaffold_5	16079330	16079555	735
RosCOS_2605	scaffold_5	16079330	16079555	1500
RosCOS_1237	scaffold_5	16332237	16332374	736
RosCOS_1237	scaffold_5	16332237	16332374	1500
RosCOS_3788	scaffold_5	16427642	16427873	737
RosCOS_3788	scaffold_5	16427642	16427873	1502
RosCOS_507	scaffold_5	16785861	16786092	740
RosCOS_2378	scaffold_5	16803636	16803801	741
RosCOS_1115	scaffold_5	16804378	16804601	741
RosCOS_1532	scaffold_5	17102111	17102371	743
RosCOS_1532	scaffold_5	17102111	17102371	1508
RosCOS_2620	scaffold_5	17183829	17184230	744
RosCOS_2620	scaffold_5	17183829	17184230	1509
RosCOS_1282	scaffold_5	17749139	17749542	748
RosCOS_1282	scaffold_5	17749139	17749542	1514
RosCOS_3434	scaffold_5	17759870	17760033	748
RosCOS_3434	scaffold_5	17759870	17760033	1514
RosCOS_2574	scaffold_5	17777346	17777443	748
RosCOS_2574	scaffold_5	17777346	17777443	1515
RosCOS_2591	scaffold_5	17779096	17779251	748
RosCOS_2591	scaffold_5	17779096	17779251	1515
RosCOS_643	scaffold_5	17911554	17911743	749
RosCOS_1829	scaffold_5	17912423	17912687	749
RosCOS_0121	scaffold_5	18127075	18127278	750
RosCOS_0121	scaffold_5	18127075	18127278	1518
RosCOS_1245	scaffold_5	18129932	18130130	750
RosCOS_1245	scaffold_5	18129932	18130130	1518
RosCOS_1423	scaffold_5	18219169	18219305	1518
RosCOS_3370	scaffold_5	18222414	18223145	751
RosCOS_3370	scaffold_5	18222414	18223145	1518
RosCOS_1221	scaffold_5	18354574	18354731	752
RosCOS_1221	scaffold_5	18354574	18354731	1520
RosCOS_2612	scaffold_5	18375172	18375350	752
RosCOS_2612	scaffold_5	18375172	18375350	1520
RosCOS_1413	scaffold_6	82195	82562	264
RosCOS_1351	scaffold_6	459062	459295	265
RosCOS_1351	scaffold_6	459062	459295	1014
RosCOS_2052	scaffold_6	837062	837636	266
RosCOS_2052	scaffold_6	837062	837636	1015
RosCOS_1966	scaffold_6	942584	942969	1016
RosCOS_1479	scaffold_6	1055491	1055791	271
RosCOS_1479	scaffold_6	1055491	1055791	1016
RosCOS_1153	scaffold_6	1130820	1131039	271
RosCOS_1153	scaffold_6	1130820	1131039	1017
RosCOS_2075	scaffold_6	1170787	1171042	271
RosCOS_443	scaffold_6	1713484	1713656	272
RosCOS_2600	scaffold_6	1872011	1872270	274
RosCOS_2600	scaffold_6	1872011	1872270	1021
RosCOS_1462	scaffold_6	1954746	1955018	275
RosCOS_1462	scaffold_6	1954746	1955018	1021
RosCOS_794	scaffold_6	1954750	1955722	275
RosCOS_794	scaffold_6	1954750	1955722	1021
RosCOS_2590	scaffold_6	2003709	2003916	275
RosCOS_3686	scaffold_6	2689272	2689453	281
RosCOS_3686	scaffold_6	2689272	2689453	1026
RosCOS_2617	scaffold_6	2691204	2691361	281
RosCOS_2617	scaffold_6	2691204	2691361	1026
RosCOS_1130	scaffold_6	2991868	2992051	282
RosCOS_1247	scaffold_6	3084303	3084433	283
RosCOS_1247	scaffold_6	3084303	3084433	1029
RosCOS_902	scaffold_6	3086063	3086185	283
RosCOS_902	scaffold_6	3086063	3086185	1029
RosCOS_1905	scaffold_6	3432568	3432776	287
RosCOS_1905	scaffold_6	3432568	3432776	1031
RosCOS_1390	scaffold_6	3434008	3434220	287
RosCOS_1390	scaffold_6	3434008	3434220	1031
RosCOS_1640	scaffold_6	3852547	3852691	287
RosCOS_1640	scaffold_6	3852547	3852691	1031
RosCOS_1158	scaffold_6	4109204	4109482	288
RosCOS_444	scaffold_6	4109205	4109482	288
RosCOS_1540	scaffold_6	4244530	4244724	290
RosCOS_1484	scaffold_6	5072505	5072730	292
RosCOS_1488	scaffold_6	5476205	5476530	1036
RosCOS_1088	scaffold_6	5479128	5479487	1036
RosCOS_3759	scaffold_6	5507485	5507643	1036
RosCOS_1623	scaffold_6	6451977	6452366	1037
RosCOS_955	scaffold_6	7020000	7020162	297
RosCOS_955	scaffold_6	7020000	7020162	1039
RosCOS_2092	scaffold_6	7021499	7021731	297
RosCOS_2092	scaffold_6	7021499	7021731	1039
RosCOS_2409	scaffold_6	7023910	7024072	297
RosCOS_2409	scaffold_6	7023910	7024072	1039
RosCOS_3601	scaffold_6	7705734	7705853	299
RosCOS_470	scaffold_6	8187357	8187480	299
RosCOS_470	scaffold_6	8187357	8187480	1044
RosCOS_1109	scaffold_6	8214518	8214699	299
RosCOS_1109	scaffold_6	8214518	8214699	1044
RosCOS_2603	scaffold_6	8273440	8273564	1044
RosCOS_3752	scaffold_6	8342228	8342425	1045
RosCOS_2909	scaffold_6	9298284	9298404	305
RosCOS_2909	scaffold_6	9298284	9298404	1048
RosCOS_2105	scaffold_6	14943081	14943261	1052
RosCOS_1229	scaffold_6	15606986	15607133	309
RosCOS_2389	scaffold_6	15785648	15785757	309
RosCOS_2637	scaffold_6	15957820	15958344	310
RosCOS_2637	scaffold_6	15957820	15958344	1054
RosCOS_1197	scaffold_6	20720136	20720302	314
RosCOS_502	scaffold_6	21032993	21033112	317
RosCOS_502	scaffold_6	21032993	21033112	1057
RosCOS_1392	scaffold_6	21312167	21312499	318
RosCOS_2048	scaffold_6	21408807	21409168	319
RosCOS_2048	scaffold_6	21408807	21409168	1059
RosCOS_2578	scaffold_6	21631153	21631304	321
RosCOS_2578	scaffold_6	21631153	21631304	1061
RosCOS_1620	scaffold_6	21635908	21636009	321
RosCOS_1620	scaffold_6	21635908	21636009	1061
RosCOS_2024	scaffold_6	21744962	21745103	321
RosCOS_2024	scaffold_6	21744962	21745103	1062
RosCOS_1254	scaffold_6	22370561	22370858	324
RosCOS_1254	scaffold_6	22370561	22370858	1068
RosCOS_1367	scaffold_6	22613348	22613628	325
RosCOS_1367	scaffold_6	22613348	22613628	1069
RosCOS_1497	scaffold_6	22614704	22614844	325
RosCOS_1497	scaffold_6	22614704	22614844	1069
RosCOS_2528	scaffold_6	22737767	22737872	327
RosCOS_2528	scaffold_6	22737767	22737872	1070
RosCOS_1124	scaffold_6	22953390	22953576	327
RosCOS_1124	scaffold_6	22953390	22953576	1070
RosCOS_1083	scaffold_6	23189748	23189897	328
RosCOS_1083	scaffold_6	23189748	23189897	1071
RosCOS_3765	scaffold_6	23713255	23713592	328
RosCOS_3029	scaffold_6	23739652	23740034	328
RosCOS_1202	scaffold_6	23775636	23776163	328
RosCOS_1202	scaffold_6	23775636	23776163	1074
RosCOS_514	scaffold_6	23790240	23790568	328
RosCOS_514	scaffold_6	23790240	23790568	1074
RosCOS_823	scaffold_6	23792995	23793297	328
RosCOS_823	scaffold_6	23792995	23793297	1074
RosCOS_2586	scaffold_6	23810603	23810871	328
RosCOS_2586	scaffold_6	23810603	23810871	1075
RosCOS_3787	scaffold_6	23812385	23812677	328
RosCOS_3787	scaffold_6	23812385	23812677	1075
RosCOS_2383	scaffold_6	23887572	23888046	328
RosCOS_2383	scaffold_6	23887572	23888046	1075
RosCOS_1314	scaffold_6	23887573	23888046	328
RosCOS_1314	scaffold_6	23887573	23888046	1075
RosCOS_1610	scaffold_6	23891214	23891563	328
RosCOS_1610	scaffold_6	23891214	23891563	1075
RosCOS_492	scaffold_6	24052210	24052369	328
RosCOS_492	scaffold_6	24052210	24052369	1075
RosCOS_3477	scaffold_6	24188066	24188216	328
RosCOS_3477	scaffold_6	24188066	24188216	1076
RosCOS_1503	scaffold_6	24324562	24324641	331
RosCOS_1503	scaffold_6	24324562	24324641	1077
RosCOS_3119	scaffold_6	24332991	24333172	331
RosCOS_3119	scaffold_6	24332991	24333172	1077
RosCOS_2588	scaffold_6	25029398	25029491	1080
RosCOS_1954	scaffold_6	25030532	25030600	1080
RosCOS_1327	scaffold_6	25120855	25121312	1080
RosCOS_548	scaffold_6	25325430	25325537	337
RosCOS_548	scaffold_6	25325430	25325537	1082
RosCOS_2408	scaffold_6	25948826	25949245	342
RosCOS_2408	scaffold_6	25948826	25949245	1086
RosCOS_2381	scaffold_6	26224728	26224812	1090
RosCOS_1403	scaffold_6	26288730	26289305	346
RosCOS_1403	scaffold_6	26288730	26289305	1091
RosCOS_2613	scaffold_6	26506215	26506377	1094
RosCOS_2697	scaffold_6	26506215	26506377	1094
RosCOS_3737	scaffold_6	26655928	26656114	350
RosCOS_3737	scaffold_6	26655928	26656114	1096
RosCOS_1617	scaffold_6	26845812	26846153	352
RosCOS_1274	scaffold_6	26929840	26930098	352
RosCOS_1274	scaffold_6	26929840	26930098	1101
RosCOS_2635	scaffold_6	27014595	27014774	1103
RosCOS_1652	scaffold_6	27745704	27745963	357
RosCOS_1652	scaffold_6	27745704	27745963	1109
RosCOS_2016	scaffold_6	28201245	28201404	1113
RosCOS_1493	scaffold_6	28293389	28293529	1113
RosCOS_0058	scaffold_6	28650823	28651078	360
RosCOS_0058	scaffold_6	28650823	28651078	1115
RosCOS_1519	scaffold_6	28650823	28651078	360
RosCOS_1519	scaffold_6	28650823	28651078	1115
RosCOS_1354	scaffold_6	28668516	28668830	360
RosCOS_1354	scaffold_6	28668516	28668830	1115
RosCOS_1453	scaffold_7	4530741	4531054	446
RosCOS_1453	scaffold_7	4530741	4531054	1194
RosCOS_1196	scaffold_7	4638921	4639526	447
RosCOS_3525	scaffold_7	6332905	6333058	447
RosCOS_2047	scaffold_7	6360880	6361003	448
RosCOS_2047	scaffold_7	6360880	6361003	1195
RosCOS_1120	scaffold_7	7179050	7179292	449
RosCOS_1120	scaffold_7	7179050	7179292	1196
RosCOS_1674	scaffold_7	8149664	8149774	1197
RosCOS_1437	scaffold_7	8236840	8237249	1197
RosCOS_1350	scaffold_7	9340385	9340603	453
RosCOS_1350	scaffold_7	9340385	9340603	1199
RosCOS_550	scaffold_7	10093815	10093971	1203
RosCOS_1624	scaffold_7	10746272	10746618	457
RosCOS_1624	scaffold_7	10746272	10746618	1207
RosCOS_1170	scaffold_7	11183786	11184101	458
RosCOS_2599	scaffold_7	12191996	12192543	458
RosCOS_2599	scaffold_7	12191996	12192543	1210
RosCOS_1988	scaffold_7	12406471	12406641	458
RosCOS_1988	scaffold_7	12406471	12406641	1210
RosCOS_1095	scaffold_7	13144554	13144832	462
RosCOS_1095	scaffold_7	13144554	13144832	1215
RosCOS_1086	scaffold_7	13299062	13299195	463
RosCOS_1086	scaffold_7	13299062	13299195	1216
RosCOS_1418	scaffold_7	13527236	13527392	464
RosCOS_1418	scaffold_7	13527236	13527392	1216
RosCOS_1550	scaffold_7	14199888	14200008	467
RosCOS_1550	scaffold_7	14199888	14200008	1218
RosCOS_1306	scaffold_7	14442938	14443127	469
RosCOS_1306	scaffold_7	14442938	14443127	1218
RosCOS_3465	scaffold_7	14604580	14604796	469
RosCOS_1089	scaffold_7	15241294	15241392	474
RosCOS_3777	scaffold_7	15242787	15242950	474
RosCOS_815	scaffold_7	15283837	15284093	474
RosCOS_2639	scaffold_7	15286108	15286264	474
RosCOS_1606	scaffold_7	15313799	15314030	474
RosCOS_1400	scaffold_7	15629614	15629880	475
RosCOS_1400	scaffold_7	15629614	15629880	1227
RosCOS_1490	scaffold_7	16037263	16037430	478
RosCOS_1148	scaffold_7	16283590	16283869	480
RosCOS_1420	scaffold_7	16289736	16290064	480
RosCOS_1135	scaffold_7	16846894	16847062	481
RosCOS_1135	scaffold_7	16846894	16847062	1231
RosCOS_1241	scaffold_7	16939471	16939591	482
RosCOS_1241	scaffold_7	16939471	16939591	1233
RosCOS_1373	scaffold_7	17337014	17337182	1238
RosCOS_1397	scaffold_7	17363522	17363629	1238
RosCOS_3628	scaffold_7	17363884	17364053	1238
RosCOS_2632	scaffold_7	17621842	17622018	486
RosCOS_2632	scaffold_7	17621842	17622018	1238
RosCOS_1321	scaffold_7	17637112	17637427	486
RosCOS_1321	scaffold_7	17637112	17637427	1238
RosCOS_873	scaffold_7	17676750	17676874	487
RosCOS_873	scaffold_7	17676750	17676874	1239
RosCOS_1396	scaffold_7	17855422	17855635	488
RosCOS_1396	scaffold_7	17855422	17855635	1239
RosCOS_2663	scaffold_7	17907840	17908101	489
RosCOS_2663	scaffold_7	17907840	17908101	1239
RosCOS_1184	scaffold_7	18146847	18146948	491
RosCOS_1184	scaffold_7	18146847	18146948	1241
RosCOS_3728	scaffold_7	18510412	18510567	1243
RosCOS_1456	scaffold_7	18520212	18520543	1243
RosCOS_2364	scaffold_7	18584366	18584570	494
RosCOS_2364	scaffold_7	18584366	18584570	1244
RosCOS_1302	scaffold_7	18588544	18588885	494
RosCOS_1302	scaffold_7	18588544	18588885	1244
RosCOS_3262	scaffold_7	18671100	18671319	1244
RosCOS_1474	scaffold_7	18674077	18674207	495
RosCOS_1474	scaffold_7	18674077	18674207	1244
RosCOS_665	scaffold_7	18709858	18710203	496
RosCOS_665	scaffold_7	18709858	18710203	1244
RosCOS_1376	scaffold_7	18736872	18737074	496
RosCOS_1376	scaffold_7	18736872	18737074	1244
RosCOS_1326	scaffold_7	18796489	18796659	497
RosCOS_1211	scaffold_7	18861999	18862180	1246
RosCOS_2053	scaffold_7	19082331	19082429	498
RosCOS_2053	scaffold_7	19082331	19082429	1249
RosCOS_1107	scaffold_7	19282365	19282606	499
RosCOS_1107	scaffold_7	19282365	19282606	1252
RosCOS_2343	scaffold_7	19306676	19306915	1252
RosCOS_1223	scaffold_7	19546815	19546962	1254
RosCOS_2808	scaffold_7	19714799	19715023	503
RosCOS_2808	scaffold_7	19714799	19715023	1254
RosCOS_1263	scaffold_7	19717919	19718078	503
RosCOS_1263	scaffold_7	19717919	19718078	1254
RosCOS_1176	scaffold_7	19811082	19811285	506
RosCOS_1176	scaffold_7	19811082	19811285	1256
RosCOS_1094	scaffold_7	19817699	19817843	506
RosCOS_1094	scaffold_7	19817699	19817843	1256
RosCOS_1250	scaffold_7	20130452	20130666	1260
RosCOS_3741	scaffold_7	20690037	20690469	514
RosCOS_1200	scaffold_7	20787297	20788538	516
RosCOS_1200	scaffold_7	20787297	20788538	1266
RosCOS_468	scaffold_7	20788245	20788538	516
RosCOS_468	scaffold_7	20788245	20788538	1266
RosCOS_921	scaffold_7	20818975	20819444	516
RosCOS_921	scaffold_7	20818975	20819444	1266
RosCOS_3727	scaffold_7	21043604	21043683	1266
RosCOS_3733	scaffold_7	21075755	21076316	521
RosCOS_3733	scaffold_7	21075755	21076316	1266
RosCOS_376	scaffold_7	21075819	21076280	521
RosCOS_376	scaffold_7	21075819	21076280	1266
RosCOS_1262	scaffold_7	21143796	21143948	521
RosCOS_1262	scaffold_7	21143796	21143948	1266
RosCOS_1538	scaffold_7	21327712	21327821	524
RosCOS_1538	scaffold_7	21327712	21327821	1268
RosCOS_1203	scaffold_7	21438650	21439054	524
RosCOS_1203	scaffold_7	21438650	21439054	1268
RosCOS_1270	scaffold_7	21938848	21939051	529
RosCOS_1270	scaffold_7	21938848	21939051	1273
RosCOS_1220	scaffold_7	22046798	22046995	530
RosCOS_1220	scaffold_7	22046798	22046995	1274
RosCOS_2440	scaffold_7	22062067	22062177	530
RosCOS_2440	scaffold_7	22062067	22062177	1274
RosCOS_1504	scaffold_7	22218193	22218442	531
RosCOS_1504	scaffold_7	22218193	22218442	1275
RosCOS_1105	scaffold_7	22326287	22326475	532
RosCOS_1105	scaffold_7	22326287	22326475	1276
RosCOS_2374	scaffold_7	22375669	22375902	533
RosCOS_2374	scaffold_7	22375669	22375902	1277
RosCOS_2065	scaffold_7	22553221	22553371	535
RosCOS_2065	scaffold_7	22553221	22553371	1279
RosCOS_2055	scaffold_7	22554376	22554799	535
RosCOS_2055	scaffold_7	22554376	22554799	1279
RosCOS_1386	scaffold_7	22596523	22596639	536
RosCOS_3030	scaffold_8	240163	240288	623
RosCOS_1630	scaffold_8	391742	392067	623
RosCOS_1630	scaffold_8	391742	392067	1368
RosCOS_2063	scaffold_8	1396972	1397262	625
RosCOS_2063	scaffold_8	1396972	1397262	1369
RosCOS_1919	scaffold_8	1568622	1568813	625
RosCOS_1919	scaffold_8	1568622	1568813	1370
RosCOS_2587	scaffold_8	1884958	1885262	626
RosCOS_1345	scaffold_8	7827069	7827250	1374
RosCOS_1222	scaffold_8	10960684	10960816	630
RosCOS_1222	scaffold_8	10960684	10960816	1376
RosCOS_1320	scaffold_8	11147981	11148154	630
RosCOS_1320	scaffold_8	11147981	11148154	1376
RosCOS_1582	scaffold_8	11199824	11200124	631
RosCOS_1582	scaffold_8	11199824	11200124	1376
RosCOS_1548	scaffold_8	11369339	11369446	631
RosCOS_1548	scaffold_8	11369339	11369446	1376
RosCOS_1605	scaffold_8	12028401	12028619	1380
RosCOS_2585	scaffold_8	12148149	12148242	634
RosCOS_2585	scaffold_8	12148149	12148242	1380
RosCOS_2054	scaffold_8	12167615	12167768	634
RosCOS_2054	scaffold_8	12167615	12167768	1380
RosCOS_530	scaffold_8	12224035	12224307	635
RosCOS_1154	scaffold_8	12225827	12225979	635
RosCOS_522	scaffold_8	12425188	12425502	636
RosCOS_522	scaffold_8	12425188	12425502	1383
RosCOS_1603	scaffold_8	12435326	12435597	636
RosCOS_1603	scaffold_8	12435326	12435597	1383
RosCOS_1287	scaffold_8	12616365	12616541	1383
RosCOS_192	scaffold_8	12651452	12651579	1384
RosCOS_2610	scaffold_8	12975124	12975309	637
RosCOS_2610	scaffold_8	12975124	12975309	1385
RosCOS_751	scaffold_8	12976370	12976552	637
RosCOS_751	scaffold_8	12976370	12976552	1385
RosCOS_776	scaffold_8	12976370	12976552	637
RosCOS_776	scaffold_8	12976370	12976552	1385
RosCOS_1341	scaffold_8	13032852	13032949	637
RosCOS_1341	scaffold_8	13032852	13032949	1385
RosCOS_2598	scaffold_8	13459616	13459929	638
RosCOS_2598	scaffold_8	13459616	13459929	1386
RosCOS_1508	scaffold_8	13465503	13465710	638
RosCOS_1508	scaffold_8	13465503	13465710	1386
RosCOS_1481	scaffold_8	13498159	13498322	638
RosCOS_1481	scaffold_8	13498159	13498322	1386
RosCOS_1335	scaffold_8	14219999	14220392	641
RosCOS_1335	scaffold_8	14219999	14220392	1389
RosCOS_1238	scaffold_8	14226894	14227017	641
RosCOS_1238	scaffold_8	14226894	14227017	1389
RosCOS_3768	scaffold_8	14364791	14364993	641
RosCOS_3768	scaffold_8	14364791	14364993	1389
RosCOS_2606	scaffold_8	15146983	15147102	643
RosCOS_0052	scaffold_8	15168774	15168854	643
RosCOS_1289	scaffold_8	15671948	15672173	644
RosCOS_1289	scaffold_8	15671948	15672173	1392
RosCOS_1608	scaffold_8	15976732	15977023	645
RosCOS_3076	scaffold_8	15977089	15977663	645
RosCOS_2596	scaffold_8	16025416	16025621	645
RosCOS_1338	scaffold_8	16035309	16036121	645
RosCOS_2185	scaffold_8	16518900	16519126	646
RosCOS_2185	scaffold_8	16518900	16519126	1393
RosCOS_3781	scaffold_8	16519959	16520169	646
RosCOS_3781	scaffold_8	16519959	16520169	1393
RosCOS_1766	scaffold_8	16550780	16550909	1393
RosCOS_1273	scaffold_8	16625795	16626158	1393
RosCOS_1536	scaffold_8	16655014	16655309	647
RosCOS_1536	scaffold_8	16655014	16655309	1393
RosCOS_1826	scaffold_8	17099924	17100099	649
RosCOS_1826	scaffold_8	17099924	17100099	1396
RosCOS_2134	scaffold_8	17101459	17101656	649
RosCOS_2134	scaffold_8	17101459	17101656	1396
RosCOS_3705	scaffold_8	17418153	17418333	651
RosCOS_3705	scaffold_8	17418153	17418333	1398
RosCOS_465	scaffold_8	17742895	17742988	653
RosCOS_465	scaffold_8	17742895	17742988	1400
RosCOS_538	scaffold_8	17869935	17870148	655
RosCOS_538	scaffold_8	17869935	17870148	1401
RosCOS_1099	scaffold_8	18170348	18170614	656
RosCOS_1099	scaffold_8	18170348	18170614	1401
RosCOS_1337	scaffold_8	18203542	18204068	657
RosCOS_1337	scaffold_8	18203542	18204068	1401
RosCOS_1495	scaffold_8	18218908	18219492	657
RosCOS_1495	scaffold_8	18218908	18219492	1401
RosCOS_1604	scaffold_8	18432994	18433164	658
RosCOS_1604	scaffold_8	18432994	18433164	1404
RosCOS_1131	scaffold_8	18465864	18465990	658
RosCOS_1131	scaffold_8	18465864	18465990	1404
RosCOS_1607	scaffold_8	18630745	18630934	658
RosCOS_1352	scaffold_8	18697836	18697990	659
RosCOS_1352	scaffold_8	18697836	18697990	1405
RosCOS_3742	scaffold_8	18999682	18999815	661
RosCOS_3742	scaffold_8	18999682	18999815	1408
RosCOS_1834	scaffold_8	19038623	19038814	661
RosCOS_2638	scaffold_8	19343321	19343416	664
RosCOS_517	scaffold_8	19350357	19350582	664
RosCOS_1454	scaffold_8	19470491	19470594	664
RosCOS_1537	scaffold_8	19873844	19874146	665
RosCOS_3796	scaffold_8	19988567	19988877	666
RosCOS_3796	scaffold_8	19988567	19988877	1417
RosCOS_1511	scaffold_8	20306811	20307061	1419
RosCOS_1364	scaffold_8	20491633	20491796	668
RosCOS_1364	scaffold_8	20491633	20491796	1422
RosCOS_3682	scaffold_8	20672695	20673149	670
RosCOS_3682	scaffold_8	20672695	20673149	1423
RosCOS_1248	scaffold_8	20680393	20680600	670
RosCOS_1248	scaffold_8	20680393	20680600	1423
RosCOS_3712	scaffold_8	20834142	20834653	670
RosCOS_3712	scaffold_8	20834142	20834653	1425
RosCOS_1428	scaffold_8	21205723	21205881	673
RosCOS_1428	scaffold_8	21205723	21205881	1428
RosCOS_2609	scaffold_8	21311596	21311848	674
RosCOS_2609	scaffold_8	21311596	21311848	1429

## Sheet: Table S4A 
Table S4A. List of exons in OR 627 of Prunus with their positions and orientations.
Data of the corresponding genes and whether or not each exon has a match in other genome are provided.
chromosome	gene	exon	orientation	start	stop	match/no match
scaffold_8	21210342	121037	+	2567297	2567456	match
scaffold_8	21210342	121038	+	2567724	2567772	no match
scaffold_8	21210342	121039	+	2567876	2567951	no match
scaffold_8	21210342	121040	+	2568032	2568092	no match
scaffold_8	21210342	121041	+	2568262	2568328	no match
scaffold_8	21210342	121042	+	2568470	2568584	match
scaffold_8	21210342	121043	+	2568861	2568948	no match
scaffold_8	21210342	121044	+	2569100	2569169	no match
scaffold_8	21210342	121045	+	2569246	2569309	no match
scaffold_8	21210342	121046	+	2569552	2569636	no match
scaffold_8	21210342	121047	+	2569745	2569820	no match
scaffold_8	21210342	121048	+	2570230	2570341	match
scaffold_8	21213766	121049	-	2571274	2571355	no match
scaffold_8	21213766	121050	-	2571752	2571848	no match
scaffold_8	21213766	121051	-	2573060	2573177	match
scaffold_8	21220172	121052	+	2578834	2580172	match
scaffold_8	21215299	121053	+	2586678	2586774	no match
scaffold_8	21215299	121054	+	2586816	2586942	no match
scaffold_8	21215299	121055	+	2586982	2587081	no match
scaffold_8	21215299	121056	+	2587123	2587501	no match
scaffold_8	21215299	121057	+	2587561	2588371	no match
scaffold_8	21205903	121058	+	2596791	2597079	match
scaffold_8	21205903	121059	+	2597704	2599282	no match
scaffold_8	21205903	121060	+	2600913	2600931	no match
scaffold_8	21217056	121061	-	2614199	2615669	no match
scaffold_8	21217056	121062	-	2616402	2616702	no match
scaffold_8	21210267	121063	+	2640791	2640962	match
scaffold_8	21210267	121064	+	2641047	2641107	no match
scaffold_8	21210267	121065	+	2641189	2641303	no match
scaffold_8	21210267	121066	+	2641412	2641658	no match
scaffold_8	21210267	121067	+	2641807	2641966	match
scaffold_8	21210267	121068	+	2643013	2643163	match
scaffold_8	21210267	121069	+	2643298	2643418	no match
scaffold_8	21205083	121070	+	2645555	2647730	match
scaffold_8	21208767	121071	+	2667544	2667892	match
scaffold_8	21208767	121072	+	2668082	2668169	no match
scaffold_8	21208767	121073	+	2670344	2670473	no match
scaffold_8	21208767	121074	+	2671632	2672343	no match
scaffold_8	21215512	121075	-	2681924	2682206	no match
scaffold_8	21215512	121076	-	2682630	2682852	no match
scaffold_8	21215512	121077	-	2684083	2684200	no match
scaffold_8	21215512	121078	-	2684491	2684641	no match
scaffold_8	21216421	121079	-	2701482	2701563	no match
scaffold_8	21216421	121080	-	2702358	2702919	no match
scaffold_8	21216421	121081	-	2703128	2703638	no match
scaffold_8	21216421	121082	-	2704868	2705579	no match
scaffold_8	21220910	121083	-	2717443	2717800	no match
scaffold_8	21220910	121084	-	2717947	2718076	no match
scaffold_8	21220910	121085	-	2718161	2718278	no match
scaffold_8	21220910	121086	-	2718363	2718750	no match
scaffold_8	21220910	121087	-	2718777	2718996	no match
scaffold_8	21220910	121088	-	2719465	2719537	no match
scaffold_8	21220910	121089	-	2719891	2719984	no match
scaffold_8	21220910	121090	-	2719992	2720094	no match
scaffold_8	21220381	121091	+	2722434	2722605	no match
scaffold_8	21220381	121092	+	2722716	2722779	no match
scaffold_8	21217734	121093	+	2723577	2724288	no match
scaffold_8	21217734	121094	+	2724768	2725245	no match
scaffold_8	21217734	121095	+	2726209	2726377	no match
scaffold_8	21217734	121096	+	2726615	2726894	no match
scaffold_8	21217734	121097	+	2727054	2727150	no match
scaffold_8	21220464	121098	-	2749287	2749560	no match
scaffold_8	21220464	121099	-	2750324	2750441	no match
scaffold_8	21220464	121100	-	2751565	2751616	no match
scaffold_8	21220464	121101	-	2752844	2752907	no match
scaffold_8	21219386	121102	+	2754417	2754618	no match
scaffold_8	21219386	121103	+	2754809	2755367	no match
scaffold_8	21213152	121104	-	2766090	2766447	no match
scaffold_8	21213152	121105	-	2766591	2766693	no match
scaffold_8	21218205	121106	-	2778256	2778616	no match
scaffold_8	21218205	121107	-	2778654	2778798	no match
scaffold_8	21218205	121108	-	2778985	2779024	no match
scaffold_8	21218205	121109	-	2779226	2779511	no match
scaffold_8	21218382	121110	-	2794314	2794557	no match
scaffold_8	21218382	121111	-	2794666	2795050	no match
scaffold_8	21218382	121112	-	2795096	2795246	no match
scaffold_8	21213157	121113	+	2798300	2798402	no match
scaffold_8	21213157	121114	+	2798514	2798871	no match
scaffold_8	21219648	121115	+	2809036	2809108	no match
scaffold_8	21219648	121116	+	2809253	2809628	no match
scaffold_8	21215192	121117	+	2820002	2820212	no match
scaffold_8	21215192	121118	+	2820425	2820545	no match
scaffold_8	21215192	121119	+	2820719	2821118	no match
scaffold_8	21214161	121120	-	2834574	2835201	no match
scaffold_8	21214161	121121	-	2835321	2835708	no match
scaffold_8	21214161	121122	-	2838137	2838695	no match
scaffold_8	21217072	121123	+	2863299	2863752	no match
scaffold_8	21217072	121124	+	2863842	2863938	no match
scaffold_8	21217072	121125	+	2863985	2864246	no match
scaffold_8	21220076	121126	+	2869728	2870538	no match
scaffold_8	21220076	121127	+	2871006	2871561	no match
scaffold_8	21220076	121128	+	2871874	2872096	no match
scaffold_8	21220076	121129	+	2872314	2872482	no match
scaffold_8	21220076	121130	+	2872717	2872996	no match
scaffold_8	21220076	121131	+	2873165	2873273	no match
scaffold_8	21219227	121132	+	2877305	2877779	no match
scaffold_8	21219227	121133	+	2878138	2878597	no match
scaffold_8	21219227	121134	+	2878736	2878808	no match
scaffold_8	21216296	121135	-	2916515	2916758	no match
scaffold_8	21211387	121136	+	2943719	2944550	no match
scaffold_8	21213463	121137	+	2945467	2945596	no match
scaffold_8	21213463	121138	+	2946413	2946572	no match
scaffold_8	21213463	121139	+	2946756	2946855	no match
scaffold_8	21213998	121140	+	2948583	2948682	no match
scaffold_8	21213998	121141	+	2948779	2948845	no match
scaffold_8	21213998	121142	+	2949260	2949326	no match
scaffold_8	21213998	121143	+	2949414	2949489	no match
scaffold_8	21213998	121144	+	2950083	2950158	no match
scaffold_8	21213998	121145	+	2951362	2951458	no match
scaffold_8	21213998	121146	+	2952232	2952304	no match
scaffold_8	21213998	121147	+	2953256	2953343	no match
scaffold_8	21213998	121148	+	2953450	2953606	match
scaffold_8	21213998	121149	+	2953815	2953857	no match
scaffold_8	21213998	121150	+	2954529	2954595	no match
scaffold_8	21213998	121151	+	2955540	2955618	no match
scaffold_8	21213998	121152	+	2956154	2956274	no match
scaffold_8	21209524	121153	+	2961729	2962803	match
scaffold_8	21209524	121154	+	2962847	2962916	no match
scaffold_8	21215245	121155	-	2965516	2966824	match
scaffold_8	21215245	121156	-	2966942	2967089	no match
scaffold_8	21212249	121157	-	2971059	2971137	no match
scaffold_8	21212249	121158	-	2971576	2971900	match
scaffold_8	21212249	121159	-	2972112	2972226	no match
scaffold_8	21212249	121160	-	2972363	2972492	no match
scaffold_8	21215458	121161	-	2975656	2975845	no match
scaffold_8	21215458	121162	-	2976063	2976228	no match
scaffold_8	21210862	121163	-	2980097	2980667	match
scaffold_8	21210862	121164	-	2980703	2981063	no match
scaffold_8	21218913	121165	-	2985726	2985945	no match
scaffold_8	21218913	121166	-	2986039	2987251	no match
scaffold_8	21218913	121167	-	2987329	2987911	no match
scaffold_8	21218913	121168	-	2988016	2988409	no match
scaffold_8	21215649	121169	+	3006179	3006686	no match
scaffold_8	21217379	121170	-	3007121	3007949	no match
scaffold_8	21217379	121171	-	3008198	3008279	no match
scaffold_8	21217379	121172	-	3008310	3008691	no match
scaffold_8	21217379	121173	-	3008832	3009387	no match
scaffold_8	21215649	121174	+	3010487	3011582	no match
scaffold_8	21215649	121175	+	3011693	3011969	no match
scaffold_8	21215649	121176	+	3012094	3013012	no match
scaffold_8	21215649	121177	+	3013250	3013775	no match
scaffold_8	21218282	121178	+	3016539	3016845	no match
scaffold_8	21220114	121179	+	3034309	3034816	no match
scaffold_8	21220114	121180	+	3035427	3035508	no match
scaffold_8	21220114	121181	+	3035671	3036526	no match
scaffold_8	21220114	121182	+	3036789	3037014	no match
scaffold_8	21220114	121183	+	3037131	3037584	no match
scaffold_8	21220114	121184	+	3037818	3038160	no match
scaffold_8	21220114	121185	+	3038712	3039276	no match
scaffold_8	21215805	121186	-	3040087	3040267	no match
scaffold_8	21215805	121187	-	3040305	3041073	no match
scaffold_8	21218517	121188	-	3042213	3042600	no match
scaffold_8	21216400	121189	-	3045238	3045934	no match
scaffold_8	21216400	121190	-	3046205	3047054	no match
scaffold_8	21216400	121191	-	3047178	3047454	no match
scaffold_8	21216400	121192	-	3047564	3048665	no match
scaffold_8	21216400	121193	-	3048746	3049250	no match
scaffold_8	21215504	121194	+	3058604	3058643	no match
scaffold_8	21215504	121195	+	3058741	3059794	no match
scaffold_8	21206814	121196	+	3061958	3062156	match
scaffold_8	21206814	121197	+	3062764	3064231	match
scaffold_8	21205493	121198	+	3068186	3068255	no match
scaffold_8	21205493	121199	+	3068348	3068453	no match
scaffold_8	21205493	121200	+	3069232	3069379	no match
scaffold_8	21205493	121201	+	3069828	3070074	match
scaffold_8	21205493	121202	+	3070262	3070379	no match
scaffold_8	21205493	121203	+	3070582	3070693	match
scaffold_8	21205493	121204	+	3071171	3071339	no match
scaffold_8	21205493	121205	+	3071988	3072048	no match
scaffold_8	21205493	121206	+	3073322	3073379	no match
scaffold_8	21205493	121207	+	3073489	3073666	match
scaffold_8	21205493	121208	+	3073869	3073998	no match
scaffold_8	21205493	121209	+	3074676	3074778	match
scaffold_8	21205493	121210	+	3075548	3075623	no match
scaffold_8	21205493	121211	+	3075980	3076028	no match
scaffold_8	21205493	121212	+	3076828	3076978	match
scaffold_8	21205493	121213	+	3078197	3078398	match
scaffold_8	21217143	121214	-	3084539	3084923	no match
scaffold_8	21217143	121215	-	3085005	3085215	match
scaffold_8	21215122	121216	-	3086566	3086941	no match
scaffold_8	21215122	121217	-	3087500	3087701	no match
scaffold_8	21215122	121218	-	3088287	3088329	no match
scaffold_8	21219942	121219	-	3095783	3096140	no match
scaffold_8	21214128	121220	+	3097436	3097703	no match
scaffold_8	21214128	121221	+	3097848	3098232	no match
scaffold_8	21220620	121222	-	3106842	3107301	no match
scaffold_8	21220620	121223	-	3107340	3107499	no match
scaffold_8	21220099	121224	+	3109703	3109745	no match
scaffold_8	21220099	121225	+	3110883	3111240	no match
scaffold_8	21208794	121226	+	3111785	3112073	no match
scaffold_8	21208794	121227	+	3114919	3115312	no match
scaffold_8	21208794	121228	+	3115656	3115845	no match
scaffold_8	21208794	121229	+	3115957	3116359	no match
scaffold_8	21212894	121230	+	3117583	3117784	no match
scaffold_8	21212894	121231	+	3119553	3119640	no match
scaffold_8	21212894	121232	+	3120062	3120239	no match
scaffold_8	21212894	121233	+	3120754	3120820	no match
scaffold_8	21218172	121234	+	3121746	3122247	match
scaffold_8	21218172	121235	+	3122280	3122514	no match
scaffold_8	21218172	121236	+	3122583	3122634	no match
scaffold_8	21218172	121237	+	3122767	3122857	no match
scaffold_8	21218172	121238	+	3123049	3123148	no match
scaffold_8	21218172	121239	+	3123911	3124190	no match
scaffold_8	21218172	121240	+	3124222	3124864	match
scaffold_8	21216743	121241	-	3125783	3125858	no match
scaffold_8	21216743	121242	-	3125922	3126120	no match
scaffold_8	21203943	121243	+	3129186	3132135	no match
scaffold_8	21220889	121244	+	3139027	3139102	no match
scaffold_8	21220889	121245	+	3139261	3139351	no match
scaffold_8	21220889	121246	+	3139549	3139600	no match
scaffold_8	21220889	121247	+	3139695	3139845	no match
scaffold_8	21214666	121248	+	3148291	3148402	no match
scaffold_8	21214666	121249	+	3148431	3148482	no match
scaffold_8	21214666	121250	+	3149813	3149903	no match
scaffold_8	21214666	121251	+	3150008	3150170	no match
scaffold_8	21214666	121252	+	3150494	3150617	no match
scaffold_8	21214666	121253	+	3150751	3150868	no match
scaffold_8	21216460	121254	-	3166124	3166436	no match
scaffold_8	21216460	121255	-	3166534	3166798	no match
scaffold_8	21216460	121256	-	3166924	3167023	no match
scaffold_8	21212617	121257	+	3171937	3172336	no match
scaffold_8	21212617	121258	+	3172801	3172984	match
scaffold_8	21211286	121259	+	3176934	3177603	no match
scaffold_8	21211286	121260	+	3177864	3178047	no match
scaffold_8	21215128	121261	-	3178834	3179218	no match
scaffold_8	21219795	121262	-	3182171	3182699	no match
scaffold_8	21219795	121263	-	3182847	3183813	no match
scaffold_8	21219795	121264	-	3183938	3184214	no match
scaffold_8	21219795	121265	-	3184324	3185089	no match
scaffold_8	21219795	121266	-	3185138	3185417	no match
scaffold_8	21219795	121267	-	3185507	3185993	no match
scaffold_8	21217760	121268	-	3190804	3190858	no match
scaffold_8	21217760	121269	-	3191916	3192126	no match
scaffold_8	21217760	121270	-	3192300	3192795	no match
scaffold_8	21217760	121271	-	3193025	3193301	no match
scaffold_8	21217760	121272	-	3193425	3193452	no match
scaffold_8	21217760	121273	-	3193574	3193979	no match
scaffold_8	21220422	121274	-	3204770	3204962	no match
scaffold_8	21220422	121275	-	3205494	3205545	no match
scaffold_8	21217000	121276	-	3207625	3207976	no match
scaffold_8	21214451	121277	-	3208645	3208900	no match
scaffold_8	21214451	121278	-	3210254	3210503	no match
scaffold_8	21214451	121279	-	3210585	3211143	no match
scaffold_8	21214451	121280	-	3211269	3211545	no match
scaffold_8	21214451	121281	-	3211758	3212304	no match
scaffold_8	21214451	121282	-	3212380	3212857	no match
scaffold_8	21214451	121283	-	3212936	3213392	no match
scaffold_8	21203544	121284	+	3225116	3225197	no match
scaffold_8	21203544	121285	+	3225938	3226133	match
scaffold_8	21203544	121286	+	3226231	3226465	no match
scaffold_8	21203544	121287	+	3226560	3226662	no match
scaffold_8	21203544	121288	+	3226764	3226947	no match
scaffold_8	21203544	121289	+	3227333	3227597	no match
scaffold_8	21203544	121290	+	3227696	3228041	no match
scaffold_8	21203544	121291	+	3228273	3228411	match
scaffold_8	21203544	121292	+	3228493	3228619	match
scaffold_8	21203544	121293	+	3228737	3228950	match
scaffold_8	21203544	121294	+	3229056	3229323	match
scaffold_8	21203544	121295	+	3229494	3229689	no match
scaffold_8	21203544	121296	+	3229790	3230141	match
scaffold_8	21203544	121297	+	3230326	3230908	match
scaffold_8	21210992	121298	+	3252498	3252654	no match
scaffold_8	21210992	121299	+	3252767	3253043	no match
scaffold_8	21210992	121300	+	3253305	3253557	no match
scaffold_8	21210992	121301	+	3254340	3254556	no match
scaffold_8	21210106	121302	+	3256875	3257031	no match
scaffold_8	21210106	121303	+	3257141	3257417	no match
scaffold_8	21210106	121304	+	3257599	3258004	no match
scaffold_8	21210106	121305	+	3259405	3259621	no match
scaffold_8	21208673	121306	+	3264419	3264575	no match
scaffold_8	21208673	121307	+	3264681	3264957	no match
scaffold_8	21208673	121308	+	3265188	3265851	no match
scaffold_8	21208673	121309	+	3266569	3266770	no match
scaffold_8	21215080	121310	+	3268250	3268376	no match
scaffold_8	21215080	121311	+	3268694	3269246	no match
scaffold_8	21216696	121312	+	3274381	3274507	no match
scaffold_8	21216696	121313	+	3274825	3275377	no match
scaffold_8	21214735	121314	+	3277569	3277695	no match
scaffold_8	21214735	121315	+	3277985	3278537	no match
scaffold_8	21218210	121316	+	3284709	3285222	no match
scaffold_8	21218210	121317	+	3285268	3285406	no match
scaffold_8	21218210	121318	+	3285592	3285835	no match
scaffold_8	21218210	121319	+	3286182	3286350	no match
scaffold_8	21214876	121320	+	3292004	3292130	no match
scaffold_8	21214876	121321	+	3292429	3292981	no match
scaffold_8	21212094	121322	-	3294083	3294146	no match
scaffold_8	21212094	121323	-	3294422	3294530	no match
scaffold_8	21212094	121324	-	3294606	3294687	no match
scaffold_8	21212094	121325	-	3294910	3295066	no match
scaffold_8	21212094	121326	-	3295161	3295275	no match
scaffold_8	21212094	121327	-	3295363	3295396	no match
scaffold_8	21212094	121328	-	3295570	3295630	no match
scaffold_8	21212094	121329	-	3295718	3295784	no match
scaffold_8	21215314	121330	-	3304085	3304505	no match
scaffold_8	21215314	121331	-	3304678	3304705	no match
scaffold_8	21209385	121332	+	3308107	3308191	no match
scaffold_8	21209385	121333	+	3308422	3308530	no match
scaffold_8	21209385	121334	+	3308831	3309134	no match
scaffold_8	21209385	121335	+	3309419	3309827	match
scaffold_8	21209385	121336	+	3310006	3310264	no match
scaffold_8	21217019	121337	+	3314075	3314144	no match
scaffold_8	21217019	121338	+	3314217	3314247	no match
scaffold_8	21217019	121339	+	3314414	3314579	no match
scaffold_8	21217019	121340	+	3314652	3314739	no match
scaffold_8	21217019	121341	+	3314927	3314993	no match
scaffold_8	21217019	121342	+	3315254	3315413	no match
scaffold_8	21217019	121343	+	3315556	3315604	no match
scaffold_8	21217019	121344	+	3315773	3315848	no match
scaffold_8	21217019	121345	+	3315927	3315966	no match
scaffold_8	21214624	121346	-	3319615	3320221	no match
scaffold_8	21211867	121347	-	3325663	3325918	no match
scaffold_8	21211867	121348	-	3329184	3329238	no match
scaffold_8	21211867	121349	-	3329353	3329413	no match
scaffold_8	21211867	121350	-	3329741	3329813	no match
scaffold_8	21211867	121351	-	3329912	3329999	no match
scaffold_8	21211867	121352	-	3330082	3330163	no match
scaffold_8	21211867	121353	-	3330779	3330902	no match
scaffold_8	21215670	121354	+	3346218	3346416	no match
scaffold_8	21215670	121355	+	3347180	3347291	no match
scaffold_8	21215670	121356	+	3347766	3347877	no match
scaffold_8	21215670	121357	+	3348499	3348685	no match
scaffold_8	21215670	121358	+	3349019	3349235	no match
scaffold_8	21208483	121359	+	3354227	3354284	no match
scaffold_8	21208483	121360	+	3357140	3357212	no match
scaffold_8	21208483	121361	+	3357308	3357383	no match
scaffold_8	21208483	121362	+	3357544	3357625	no match
scaffold_8	21208483	121363	+	3360120	3360243	no match
scaffold_8	21208483	121364	+	3360565	3360628	no match
scaffold_8	21208483	121365	+	3360731	3360779	no match
scaffold_8	21208483	121366	+	3360966	3361005	no match
scaffold_8	21208483	121367	+	3361098	3361149	no match
scaffold_8	21208483	121368	+	3361254	3361311	no match
scaffold_8	21208483	121369	+	3362033	3362141	no match
scaffold_8	21208483	121370	+	3362218	3362362	no match
scaffold_8	21208483	121371	+	3363187	3363577	no match
scaffold_8	21217688	121372	-	3366296	3366500	no match
scaffold_8	21217688	121373	-	3366666	3366765	no match
scaffold_8	21217688	121374	-	3366850	3366928	no match
scaffold_8	21217688	121375	-	3367070	3367163	no match
scaffold_8	21217688	121376	-	3367287	3367362	no match
scaffold_8	21217688	121377	-	3367458	3367527	no match
scaffold_8	21217688	121378	-	3368132	3368240	no match
scaffold_8	21217688	121379	-	3368936	3368987	no match
scaffold_8	21217688	121380	-	3369607	3369679	no match
scaffold_8	21217688	121381	-	3369772	3369844	no match
scaffold_8	21217688	121382	-	3369942	3370017	no match
scaffold_8	21217688	121383	-	3370124	3370208	no match
scaffold_8	21217688	121384	-	3370330	3370462	no match
scaffold_8	21217688	121385	-	3370547	3370610	no match
scaffold_8	21217688	121386	-	3370733	3370910	no match
scaffold_8	21217688	121387	-	3370995	3371265	no match
scaffold_8	21215224	121388	+	3388334	3388622	match
scaffold_8	21215224	121389	+	3388764	3388854	no match
scaffold_8	21215224	121390	+	3389604	3389829	no match
scaffold_8	21215224	121391	+	3390248	3390323	no match
scaffold_8	21215224	121392	+	3390581	3390704	no match
scaffold_8	21215224	121393	+	3390908	3391055	no match
scaffold_8	21220469	121394	+	3392603	3393041	no match
scaffold_8	21220469	121395	+	3393147	3393318	no match
scaffold_8	21220469	121396	+	3393435	3393816	no match
scaffold_8	21211696	121397	-	3395171	3395279	no match
scaffold_8	21211696	121398	-	3397022	3397148	match
scaffold_8	21211696	121399	-	3397882	3397978	no match
scaffold_8	21211696	121400	-	3398747	3398912	no match
scaffold_8	21211696	121401	-	3400494	3400602	match
scaffold_8	21211696	121402	-	3400733	3400784	no match
scaffold_8	21211696	121403	-	3401666	3401768	no match
scaffold_8	21218889	121404	+	3435682	3435958	no match
scaffold_8	21218889	121405	+	3436008	3436464	no match
scaffold_8	21218889	121406	+	3436511	3436691	no match
scaffold_8	21218889	121407	+	3436734	3437034	no match
scaffold_8	21218889	121408	+	3437113	3437662	no match
scaffold_8	21220764	121409	-	3470400	3470709	no match
scaffold_8	21217950	121410	+	3475763	3475943	no match
scaffold_8	21217950	121411	+	3476110	3476317	no match
scaffold_8	21217950	121412	+	3476449	3476842	no match
scaffold_8	21217950	121413	+	3476884	3477082	no match
scaffold_8	21217950	121414	+	3477125	3477314	no match
scaffold_8	21217950	121415	+	3477366	3477507	no match
scaffold_8	21217950	121416	+	3477675	3477846	no match
scaffold_8	21217950	121417	+	3477885	3478137	no match
scaffold_8	21217950	121418	+	3478170	3478275	no match
scaffold_8	21217950	121419	+	3478337	3478736	no match
scaffold_8	21217950	121420	+	3478785	3478872	no match
scaffold_8	21216740	121421	+	3479827	3481651	no match
scaffold_8	21216740	121422	+	3481690	3483481	no match
scaffold_8	21220655	121423	+	3486155	3486767	no match
scaffold_8	21216208	121424	-	3498227	3500399	no match
scaffold_8	21217087	121425	+	3503789	3505091	no match
scaffold_8	21217087	121426	+	3505142	3507266	no match
scaffold_8	21214862	121427	+	3574581	3574623	no match
scaffold_8	21214862	121428	+	3574937	3575312	no match
scaffold_8	21214862	121429	+	3575437	3576025	no match
scaffold_8	21214862	121430	+	3576194	3577175	no match
scaffold_8	21219368	121431	+	3580918	3581146	no match
scaffold_8	21219368	121432	+	3581351	3581411	no match
scaffold_8	21219368	121433	+	3581536	3581623	no match
scaffold_8	21219368	121434	+	3581907	3582171	no match
scaffold_8	21219368	121435	+	3582280	3582520	no match
scaffold_8	21219368	121436	+	3582654	3582729	no match
scaffold_8	21219368	121437	+	3582904	3583075	no match
scaffold_8	21219368	121438	+	3583169	3583262	no match
scaffold_8	21219368	121439	+	3583346	3583496	no match
scaffold_8	21219368	121440	+	3583576	3583663	no match
scaffold_8	21219368	121441	+	3583818	3583983	no match
scaffold_8	21219368	121442	+	3584061	3584181	no match
scaffold_8	21219368	121443	+	3584908	3585109	no match
scaffold_8	21219368	121444	+	3585188	3585335	no match
scaffold_8	21219368	121445	+	3585427	3585574	no match
scaffold_8	21219368	121446	+	3585692	3585779	no match
scaffold_8	21219368	121447	+	3586105	3586201	no match
scaffold_8	21218431	121448	+	3610629	3611010	no match
scaffold_8	21218431	121449	+	3611612	3611747	no match
scaffold_8	21218431	121450	+	3611797	3612427	no match
scaffold_8	21217077	121451	+	3645036	3645600	no match
scaffold_8	21219355	121452	+	3645877	3646288	no match
scaffold_8	21219355	121453	+	3647250	3647355	no match
scaffold_8	21219355	121454	+	3647797	3647911	no match
scaffold_8	21219355	121455	+	3648023	3648128	no match
scaffold_8	21220856	121456	+	3650832	3651186	no match
scaffold_8	21219222	121457	+	3658179	3659136	no match
scaffold_8	21219222	121458	+	3659174	3659543	no match
scaffold_8	21219222	121459	+	3659654	3659759	no match
scaffold_8	21219222	121460	+	3659859	3660315	no match
scaffold_8	21220069	121461	+	3674029	3674839	no match
scaffold_8	21220069	121462	+	3675307	3675862	no match
scaffold_8	21220069	121463	+	3676175	3676298	no match
scaffold_8	21220069	121464	+	3676613	3676781	no match
scaffold_8	21220069	121465	+	3677016	3677295	no match
scaffold_8	21220069	121466	+	3677464	3677572	no match
scaffold_8	21216028	121467	-	3684902	3685169	no match
scaffold_8	21216840	121468	+	3706730	3706883	no match
scaffold_8	21216840	121469	+	3706934	3707087	no match
scaffold_8	21216840	121470	+	3707182	3707200	no match
scaffold_8	21216840	121471	+	3707258	3707363	no match
scaffold_8	21215639	121472	-	3714214	3715285	no match
scaffold_8	21215639	121473	-	3715621	3716335	no match
scaffold_8	21219642	121474	+	3718264	3719317	no match
scaffold_8	21219642	121475	+	3719362	3719818	no match
scaffold_8	21219642	121476	+	3719847	3720072	no match
scaffold_8	21219642	121477	+	3720187	3720418	no match
scaffold_8	21219642	121478	+	3720572	3720626	no match
scaffold_8	21216228	121479	-	3727101	3727623	no match
scaffold_8	21215130	121480	-	3741238	3741454	no match
scaffold_8	21215130	121481	-	3741681	3741876	no match
scaffold_8	21215130	121482	-	3742100	3742268	no match
scaffold_8	21216517	121483	-	3743434	3743542	no match
scaffold_8	21216517	121484	-	3743782	3743848	no match
scaffold_8	21216517	121485	-	3745296	3746094	no match
scaffold_8	21217903	121486	+	3756705	3756756	no match
scaffold_8	21217903	121487	+	3756840	3757029	no match
scaffold_8	21217903	121488	+	3757101	3757185	no match
scaffold_8	21217903	121489	+	3757239	3757368	no match
scaffold_8	21215530	121490	+	3758806	3759181	no match
scaffold_8	21215530	121491	+	3759491	3759545	no match
scaffold_8	21215530	121492	+	3759598	3759784	no match
scaffold_8	21208380	121493	-	3767791	3767875	no match
scaffold_8	21208380	121494	-	3767992	3768463	match
scaffold_8	21208380	121495	-	3769429	3769663	match
scaffold_8	21208380	121496	-	3769826	3770159	match
scaffold_8	21208380	121497	-	3771556	3771742	match
scaffold_8	21208380	121498	-	3773985	3774024	no match
scaffold_8	21218114	121499	+	3808907	3809051	no match
scaffold_8	21218114	121500	+	3809737	3809893	no match
scaffold_8	21218114	121501	+	3811487	3811574	no match
scaffold_8	21218114	121502	+	3811788	3811872	no match
scaffold_8	21218114	121503	+	3811950	3812040	no match
scaffold_8	21218114	121504	+	3812170	3812368	no match
scaffold_8	21204420	121505	+	3813998	3814082	no match
scaffold_8	21204420	121506	+	3814489	3815674	no match
scaffold_8	21204420	121507	+	3815776	3816508	no match
scaffold_8	21204420	121508	+	3816583	3817054	no match
scaffold_8	21204420	121509	+	3817135	3817279	no match
scaffold_8	21220006	121510	+	3818302	3818335	no match
scaffold_8	21220006	121511	+	3819737	3820211	no match
scaffold_8	21220006	121512	+	3821006	3821180	no match
scaffold_8	21209713	121513	+	3851251	3852373	match
scaffold_8	21208738	121514	-	3853976	3854402	no match
scaffold_8	21208738	121515	-	3854662	3855385	no match
scaffold_8	21208738	121516	-	3855487	3855577	no match
scaffold_8	21208738	121517	-	3856093	3856138	no match
scaffold_8	21218180	121518	-	3861570	3861777	no match
scaffold_8	21218180	121519	-	3861812	3861902	no match
scaffold_8	21214459	121520	-	3866766	3867222	no match
scaffold_8	21209969	121521	+	3887241	3887499	match
scaffold_8	21209969	121522	+	3888441	3888636	match
scaffold_8	21209969	121523	+	3889737	3890358	match
scaffold_8	21211853	121524	+	3893992	3894205	no match
scaffold_8	21211853	121525	+	3894582	3894762	no match
scaffold_8	21211853	121526	+	3895564	3895690	no match
scaffold_8	21211853	121527	+	3895890	3896001	no match
scaffold_8	21211853	121528	+	3897187	3897301	no match
scaffold_8	21213641	121529	+	3900575	3900899	match
scaffold_8	21215335	121530	-	3905131	3905449	no match
scaffold_8	21215335	121531	-	3905710	3905941	no match
scaffold_8	21215335	121532	-	3906104	3906635	no match
scaffold_8	21215335	121533	-	3907019	3907256	no match
scaffold_8	21215335	121534	-	3907325	3907580	no match
scaffold_8	21213924	121535	+	3920610	3920832	no match
scaffold_8	21214983	121536	-	3921536	3921842	no match
scaffold_8	21214983	121537	-	3922145	3922292	no match
scaffold_8	21214983	121538	-	3922419	3922656	no match
scaffold_8	21214983	121539	-	3922769	3922979	no match
scaffold_8	21214983	121540	-	3923120	3923276	no match
scaffold_8	21214983	121541	-	3923783	3924551	no match
scaffold_8	21215000	121542	-	3926522	3926840	match
scaffold_8	21215000	121543	-	3927112	3927214	no match
scaffold_8	21215000	121544	-	3927762	3927855	no match
scaffold_8	21215000	121545	-	3928433	3928655	match
scaffold_8	21215000	121546	-	3928735	3929053	match
scaffold_8	21215000	121547	-	3929143	3929425	match
scaffold_8	21215000	121548	-	3929855	3930248	no match
scaffold_8	21213920	121549	+	3933650	3933884	no match
scaffold_8	21214909	121550	-	3934362	3934755	no match
scaffold_8	21214909	121551	-	3934846	3934942	no match
scaffold_8	21214909	121552	-	3935274	3935388	no match
scaffold_8	21214909	121553	-	3935612	3935699	no match
scaffold_8	21214909	121554	-	3935786	3935858	no match
scaffold_8	21214909	121555	-	3935957	3935990	no match
scaffold_8	21210998	121556	+	3943592	3944492	no match
scaffold_8	21218133	121557	-	3958896	3959046	no match
scaffold_8	21218133	121558	-	3959087	3959279	no match
scaffold_8	21218133	121559	-	3959534	3959687	no match
scaffold_8	21218133	121560	-	3959720	3959834	no match
scaffold_8	21218133	121561	-	3960000	3960054	no match
scaffold_8	21218133	121562	-	3960751	3960814	no match
scaffold_8	21218133	121563	-	3961768	3961849	no match
scaffold_8	21218133	121564	-	3961940	3962084	no match
scaffold_8	21218133	121565	-	3962167	3962368	no match
scaffold_8	21210467	121566	-	3965069	3965180	no match
scaffold_8	21210467	121567	-	3965268	3965463	no match
scaffold_8	21210467	121568	-	3965547	3965676	no match
scaffold_8	21210467	121569	-	3966477	3966672	no match
scaffold_8	21210467	121570	-	3966927	3967026	no match
scaffold_8	21210467	121571	-	3967118	3967223	no match
scaffold_8	21210467	121572	-	3967902	3968061	no match
scaffold_8	21217501	121573	+	3970013	3970259	no match
scaffold_8	21218778	121574	-	3985453	3985666	no match
scaffold_8	21218778	121575	-	3985855	3986101	no match
scaffold_8	21218778	121576	-	3986140	3986242	no match
scaffold_8	21212717	121577	-	3987433	3987547	no match
scaffold_8	21212717	121578	-	3988474	3988927	no match
scaffold_8	21213682	121579	+	3991584	3991623	no match
scaffold_8	21220300	121580	-	3992217	3992448	no match
scaffold_8	21212459	121581	-	3992583	3992652	no match
scaffold_8	21213682	121582	+	3992838	3993108	no match
scaffold_8	21212459	121583	-	3994557	3995106	match
scaffold_8	21212629	121584	-	4006530	4006872	match
scaffold_8	21212629	121585	-	4008872	4008953	no match
scaffold_8	21212629	121586	-	4010097	4010256	match
scaffold_8	21213795	121587	-	4020451	4020568	no match
scaffold_8	21213795	121588	-	4020716	4020881	no match
scaffold_8	21210423	121589	+	4031325	4031451	no match
scaffold_8	21210423	121590	+	4032903	4033086	no match
scaffold_8	21210423	121591	+	4033174	4033375	no match
scaffold_8	21210423	121592	+	4033708	4033870	no match
scaffold_8	21210423	121593	+	4034306	4034636	no match
scaffold_8	21203527	121594	-	4036826	4037126	match
scaffold_8	21203527	121595	-	4037290	4037383	no match
scaffold_8	21203527	121596	-	4038173	4038392	match
scaffold_8	21203527	121597	-	4038657	4038726	no match
scaffold_8	21203527	121598	-	4038943	4040485	match
scaffold_8	21203527	121599	-	4040656	4040866	match
scaffold_8	21203527	121600	-	4041890	4042040	no match
scaffold_8	21203527	121601	-	4042156	4042393	match
scaffold_8	21203527	121602	-	4042973	4043027	no match
scaffold_8	21203527	121603	-	4043841	4044114	no match
scaffold_8	21203527	121604	-	4044323	4044464	no match
scaffold_8	21215890	121605	+	4057828	4058329	no match
scaffold_8	21215890	121606	+	4058379	4058532	no match
scaffold_8	21215890	121607	+	4058589	4058730	no match
scaffold_8	21215890	121608	+	4058783	4059065	no match
scaffold_8	21215890	121609	+	4059095	4059215	no match
scaffold_8	21215890	121610	+	4059247	4059268	no match
scaffold_8	21215890	121611	+	4059371	4059551	no match
scaffold_8	21215890	121612	+	4059687	4059891	no match
scaffold_8	21208846	121613	+	4063031	4063103	no match
scaffold_8	21208846	121614	+	4063330	4063360	no match
scaffold_8	21208846	121615	+	4063478	4063535	no match
scaffold_8	21208846	121616	+	4064910	4065006	no match
scaffold_8	21208846	121617	+	4065849	4065972	match
scaffold_8	21208846	121618	+	4068044	4068149	no match
scaffold_8	21208846	121619	+	4068744	4068789	no match
scaffold_8	21208846	121620	+	4070333	4070456	no match
scaffold_8	21208846	121621	+	4070549	4070651	no match
scaffold_8	21208846	121622	+	4072263	4072326	no match
scaffold_8	21208846	121623	+	4072603	4072687	no match
scaffold_8	21208846	121624	+	4074317	4074380	no match
scaffold_8	21208846	121625	+	4074980	4075271	no match
scaffold_8	21220361	121626	-	4079188	4079464	no match
scaffold_8	21220361	121627	-	4079469	4079511	no match
scaffold_8	21214408	121628	-	4080407	4080656	no match
scaffold_8	21220519	121629	+	4116810	4117134	no match
scaffold_8	21216472	121630	+	4137343	4138054	no match
scaffold_8	21216472	121631	+	4138537	4139014	no match
scaffold_8	21216472	121632	+	4139308	4139371	no match
scaffold_8	21216472	121633	+	4140107	4140275	no match
scaffold_8	21216472	121634	+	4140513	4140792	no match
scaffold_8	21219470	121635	-	4146233	4146455	no match
scaffold_8	21214793	121636	+	4180076	4180787	no match
scaffold_8	21220488	121637	-	4187960	4188365	no match
scaffold_8	21220488	121638	-	4188599	4188767	no match
scaffold_8	21220488	121639	-	4188984	4189179	no match
scaffold_8	21217524	121640	-	4189435	4190074	no match
scaffold_8	21217524	121641	-	4190637	4191351	no match
scaffold_8	21216375	121642	+	4192111	4192198	no match
scaffold_8	21216375	121643	+	4193849	4194326	no match
scaffold_8	21216375	121644	+	4194668	4194731	no match
scaffold_8	21216375	121645	+	4195487	4195655	no match
scaffold_8	21216375	121646	+	4195893	4196172	no match
scaffold_8	21214410	121647	-	4201292	4201517	no match
scaffold_8	21214410	121648	-	4201619	4203221	no match
scaffold_8	21214410	121649	-	4203330	4203606	no match
scaffold_8	21214410	121650	-	4203734	4204373	no match
scaffold_8	21214410	121651	-	4204408	4204825	no match
scaffold_8	21214410	121652	-	4204949	4205456	no match
scaffold_8	21208253	121653	-	4212377	4212395	no match
scaffold_8	21208253	121654	-	4212488	4212680	no match
scaffold_8	21208253	121655	-	4213002	4213281	no match
scaffold_8	21208253	121656	-	4213720	4214008	no match
scaffold_8	21208253	121657	-	4214266	4214569	no match
scaffold_8	21208253	121658	-	4215578	4215863	no match
scaffold_8	21220379	121659	+	4230868	4231303	no match
scaffold_8	21208174	121660	-	4236179	4236407	no match
scaffold_8	21208174	121661	-	4237075	4237354	no match
scaffold_8	21208174	121662	-	4237505	4237796	no match
scaffold_8	21208174	121663	-	4237963	4238263	no match
scaffold_8	21208174	121664	-	4241010	4241295	no match
scaffold_8	21217754	121665	-	4257854	4258001	no match
scaffold_8	21217754	121666	-	4258384	4258576	no match
scaffold_8	21217754	121667	-	4259359	4259638	no match
scaffold_8	21217754	121668	-	4260065	4260353	no match
scaffold_8	21217754	121669	-	4260612	4260915	no match
scaffold_8	21214333	121670	+	4268770	4269580	no match
scaffold_8	21214333	121671	+	4269748	4269850	no match
scaffold_8	21214333	121672	+	4270082	4270538	no match
scaffold_8	21214333	121673	+	4270970	4271285	no match
scaffold_8	21214333	121674	+	4271672	4271840	no match
scaffold_8	21214333	121675	+	4272078	4272357	no match
scaffold_8	21214140	121676	-	4273898	4273946	no match
scaffold_8	21214140	121677	-	4274691	4274841	no match
scaffold_8	21217877	121678	-	4281167	4281308	no match
scaffold_8	21217877	121679	-	4281356	4281395	no match
scaffold_8	21217877	121680	-	4281475	4281676	no match
scaffold_8	21207897	121681	-	4292884	4293157	no match
scaffold_8	21207897	121682	-	4294111	4294390	no match
scaffold_8	21207897	121683	-	4294918	4295206	no match
scaffold_8	21207897	121684	-	4295359	4295662	no match
scaffold_8	21207897	121685	-	4295739	4296027	no match
scaffold_8	21217636	121686	-	4302395	4302524	no match
scaffold_8	21217636	121687	-	4303934	4304015	no match
scaffold_8	21217636	121688	-	4304109	4304169	no match
scaffold_8	21217636	121689	-	4304994	4305045	no match
scaffold_8	21217636	121690	-	4305502	4305592	no match
scaffold_8	21217636	121691	-	4305858	4305954	no match
scaffold_8	21217636	121692	-	4306036	4306090	no match
scaffold_8	21217636	121693	-	4306650	4306740	no match
scaffold_8	21217636	121694	-	4307541	4307616	no match
scaffold_8	21218688	121695	-	4316004	4316784	no match
scaffold_8	21218688	121696	-	4316847	4317543	no match
scaffold_8	21218688	121697	-	4317699	4318305	no match
scaffold_8	21218688	121698	-	4318344	4318992	no match
scaffold_8	21218688	121699	-	4319025	4320174	no match
scaffold_8	21218688	121700	-	4320354	4320546	no match
scaffold_8	21216647	121701	-	4325708	4326011	no match
scaffold_8	21216647	121702	-	4326329	4326815	no match
scaffold_8	21216647	121703	-	4326916	4327414	no match
scaffold_8	21210183	121704	+	4336652	4337003	match
scaffold_8	21210183	121705	+	4338042	4338162	match
scaffold_8	21210183	121706	+	4338243	4338438	no match
scaffold_8	21210183	121707	+	4339274	4339391	match
scaffold_8	21210183	121708	+	4339549	4339594	no match
scaffold_8	21210183	121709	+	4340244	4340343	no match
scaffold_8	21210183	121710	+	4340439	4340550	no match
scaffold_8	21210038	121711	-	4341607	4341817	no match
scaffold_8	21210038	121712	-	4341931	4342051	no match
scaffold_8	21210038	121713	-	4342811	4342868	no match
scaffold_8	21210038	121714	-	4342953	4343103	no match
scaffold_8	21210038	121715	-	4343201	4343249	no match
scaffold_8	21210038	121716	-	4343499	4343580	no match
scaffold_8	21210038	121717	-	4343750	4343849	no match
scaffold_8	21210038	121718	-	4343971	4344088	no match
scaffold_8	21210038	121719	-	4344346	4344406	no match
scaffold_8	21210038	121720	-	4344541	4344649	no match
scaffold_8	21219822	121721	+	4355237	4355789	no match
scaffold_8	21219822	121722	+	4355865	4356054	no match
scaffold_8	21219822	121723	+	4356087	4356231	no match
scaffold_8	21219822	121724	+	4356295	4356805	no match
scaffold_8	21219822	121725	+	4356857	4356935	no match
scaffold_8	21219822	121726	+	4357338	4357467	no match
scaffold_8	21205390	121727	-	4359825	4359897	no match
scaffold_8	21205390	121728	-	4360091	4360325	no match
scaffold_8	21205390	121729	-	4361214	4361355	match
scaffold_8	21205390	121730	-	4361750	4361858	no match
scaffold_8	21205390	121731	-	4362604	4362787	no match
scaffold_8	21205390	121732	-	4363570	4364431	no match
scaffold_8	21205390	121733	-	4364803	4364905	no match
scaffold_8	21205390	121734	-	4365032	4365101	no match
scaffold_8	21205390	121735	-	4365532	4365604	no match
scaffold_8	21205390	121736	-	4365869	4365983	no match
scaffold_8	21205390	121737	-	4366161	4366209	no match
scaffold_8	21216826	121738	+	4389479	4389584	no match
scaffold_8	21216826	121739	+	4389731	4390940	no match
scaffold_8	21220087	121740	-	4422988	4423156	no match
scaffold_8	21220087	121741	-	4423185	4423422	no match
scaffold_8	21218506	121742	-	4442971	4443421	no match
scaffold_8	21214378	121743	+	4446675	4446804	no match
scaffold_8	21214378	121744	+	4447084	4447888	no match
scaffold_8	21214378	121745	+	4447939	4448311	no match
scaffold_8	21207103	121746	+	4454806	4455739	match
scaffold_8	21207103	121747	+	4456052	4456127	no match
scaffold_8	21207103	121748	+	4456201	4456273	no match
scaffold_8	21207103	121749	+	4456833	4456914	no match
scaffold_8	21207103	121750	+	4457047	4457143	no match
scaffold_8	21207103	121751	+	4458114	4458237	no match
scaffold_8	21207103	121752	+	4459252	4459300	no match
scaffold_8	21207103	121753	+	4459406	4459568	no match
scaffold_8	21218794	121754	+	4469089	4470049	no match
scaffold_8	21218794	121755	+	4470109	4470556	no match
scaffold_8	21218794	121756	+	4470622	4471885	no match
scaffold_8	21218794	121757	+	4472156	4472537	no match
scaffold_8	21214940	121758	-	4475553	4475703	no match
scaffold_8	21214940	121759	-	4475760	4476180	no match
scaffold_8	21214940	121760	-	4476241	4476355	no match
scaffold_8	21214940	121761	-	4476448	4477246	no match
scaffold_8	21214940	121762	-	4477327	4478095	no match
scaffold_8	21214940	121763	-	4478170	4478455	no match
scaffold_8	21214940	121764	-	4478569	4478977	no match
scaffold_8	21216356	121765	-	4484849	4485236	match
scaffold_8	21217792	121766	+	4487897	4488266	match
scaffold_8	21205793	121767	-	4488713	4489184	no match
scaffold_8	21205793	121768	-	4489747	4489795	no match
scaffold_8	21205793	121769	-	4489918	4490047	no match
scaffold_8	21205793	121770	-	4491488	4491629	no match
scaffold_8	21205793	121771	-	4493287	4493428	match
scaffold_8	21205793	121772	-	4494568	4494709	match
scaffold_8	21205793	121773	-	4494803	4494992	match
scaffold_8	21205793	121774	-	4495072	4495168	no match
scaffold_8	21205793	121775	-	4495704	4496250	match
scaffold_8	21212744	121776	-	4497732	4497831	match
scaffold_8	21212744	121777	-	4499345	4499510	match
scaffold_8	21212744	121778	-	4499601	4499901	match
scaffold_8	21218357	121779	+	4515013	4515259	no match
scaffold_8	21218357	121780	+	4515484	4516810	no match
scaffold_8	21218012	121781	+	4517604	4517646	no match
scaffold_8	21218012	121782	+	4517964	4518654	no match
scaffold_8	21218012	121783	+	4518716	4520717	no match
scaffold_8	21205547	121784	+	4523822	4524086	no match
scaffold_8	21205547	121785	+	4524824	4525601	no match
scaffold_8	21205547	121786	+	4525753	4525831	no match
scaffold_8	21205547	121787	+	4525953	4526043	no match
scaffold_8	21205547	121788	+	4526519	4526825	no match
scaffold_8	21205547	121789	+	4527067	4527292	no match
scaffold_8	21205547	121790	+	4527442	4527667	no match
scaffold_8	21216203	121791	-	4532574	4532904	no match
scaffold_8	21216203	121792	-	4534026	4534200	no match
scaffold_8	21216203	121793	-	4534300	4534594	no match
scaffold_8	21216203	121794	-	4534712	4534763	no match
scaffold_8	21205851	121795	+	4536220	4536511	no match
scaffold_8	21205851	121796	+	4536781	4536910	no match
scaffold_8	21205851	121797	+	4536942	4538097	no match
scaffold_8	21205851	121798	+	4538268	4538577	no match
scaffold_8	21218572	121799	+	4541641	4541773	no match
scaffold_8	21218572	121800	+	4542177	4542351	no match
scaffold_8	21218572	121801	+	4542507	4542609	no match
scaffold_8	21218572	121802	+	4542970	4543159	no match
scaffold_8	21211885	121803	-	4543701	4543734	no match
scaffold_8	21211885	121804	-	4544662	4544749	no match
scaffold_8	21211885	121805	-	4545279	4545351	no match
scaffold_8	21211885	121806	-	4545941	4545992	no match
scaffold_8	21211885	121807	-	4546167	4546308	no match
scaffold_8	21211885	121808	-	4548377	4548473	no match
scaffold_8	21211885	121809	-	4549034	4549106	no match
scaffold_8	21211885	121810	-	4549943	4549994	no match
scaffold_8	21211885	121811	-	4550146	4550269	no match
scaffold_8	21212482	121812	+	4562329	4562380	no match
scaffold_8	21212482	121813	+	4562478	4562502	no match
scaffold_8	21212482	121814	+	4562796	4562895	no match
scaffold_8	21212482	121815	+	4563015	4563162	match
scaffold_8	21212482	121816	+	4564737	4564818	no match
scaffold_8	21212482	121817	+	4564890	4565034	match
scaffold_8	21212482	121818	+	4565775	4565838	no match
scaffold_8	21216059	121819	+	4568838	4569348	no match
scaffold_8	21216059	121820	+	4569497	4570592	no match
scaffold_8	21216059	121821	+	4570716	4570992	no match
scaffold_8	21216059	121822	+	4571095	4571983	no match
scaffold_8	21216059	121823	+	4572352	4572439	no match
scaffold_8	21219249	121824	+	4599482	4599992	no match
scaffold_8	21219249	121825	+	4600134	4601232	no match
scaffold_8	21219249	121826	+	4601358	4601640	no match
scaffold_8	21219249	121827	+	4601754	4602204	no match
scaffold_8	21219249	121828	+	4602285	4602777	no match
scaffold_8	21219249	121829	+	4602849	4603557	no match
scaffold_8	21217580	121830	+	4604946	4604985	no match
scaffold_8	21217580	121831	+	4605018	4605303	no match
scaffold_8	21217580	121832	+	4605416	4605659	no match
scaffold_8	21219597	121833	-	4607572	4607785	match
scaffold_8	21219597	121834	-	4609516	4610179	match
scaffold_8	21204860	121835	-	4612677	4613670	no match
scaffold_8	21204860	121836	-	4613703	4615026	no match
scaffold_8	21214879	121837	+	4646676	4646862	no match
scaffold_8	21214879	121838	+	4647418	4647970	no match
scaffold_8	21214879	121839	+	4648304	4648679	no match
scaffold_8	21214879	121840	+	4649000	4649138	no match
scaffold_8	21214879	121841	+	4649253	4649403	no match
scaffold_8	21219431	121842	-	4650087	4651920	match
scaffold_8	21219431	121843	-	4652062	4652155	no match
scaffold_8	21219431	121844	-	4652758	4653019	no match
scaffold_8	21210035	121845	-	4657579	4658644	no match
scaffold_8	21219897	121846	-	4663958	4664249	no match
scaffold_8	21219897	121847	-	4664894	4665032	no match
scaffold_8	21219897	121848	-	4665123	4665417	no match
scaffold_8	21220670	121849	+	4671383	4671833	no match
scaffold_8	21214679	121850	+	4686703	4686793	no match
scaffold_8	21214679	121851	+	4687153	4687270	no match
scaffold_8	21214679	121852	+	4687588	4687657	no match
scaffold_8	21214679	121853	+	4688049	4688094	no match
scaffold_8	21214679	121854	+	4688614	4688728	match
scaffold_8	21214679	121855	+	4688886	4689192	no match
scaffold_8	21216436	121856	-	4690104	4691394	no match
scaffold_8	21211143	121857	+	4694350	4694509	no match
scaffold_8	21211143	121858	+	4694732	4694783	no match
scaffold_8	21211143	121859	+	4694892	4694952	no match
scaffold_8	21211143	121860	+	4695049	4695178	match
scaffold_8	21211143	121861	+	4696039	4696156	no match
scaffold_8	21211143	121862	+	4696563	4696686	match
scaffold_8	21211143	121863	+	4696862	4696967	no match
scaffold_8	21211143	121864	+	4697064	4697136	no match
scaffold_8	21211143	121865	+	4697773	4697821	no match
scaffold_8	21211717	121866	+	4699784	4699913	no match
scaffold_8	21211717	121867	+	4700128	4700197	no match
scaffold_8	21211717	121868	+	4700670	4700781	no match
scaffold_8	21211717	121869	+	4701004	4701085	no match
scaffold_8	21211717	121870	+	4701183	4701255	no match
scaffold_8	21211717	121871	+	4701415	4701535	match
scaffold_8	21211717	121872	+	4702474	4702570	no match
scaffold_8	21211717	121873	+	4702822	4702903	no match
scaffold_8	21211989	121874	-	4705231	4705348	no match
scaffold_8	21211989	121875	-	4705493	4705682	no match
scaffold_8	21211989	121876	-	4705786	4705822	no match
scaffold_8	21211989	121877	-	4705924	4706098	no match
scaffold_8	21211989	121878	-	4706194	4706380	no match
scaffold_8	21218830	121879	+	4708080	4708122	no match
scaffold_8	21218830	121880	+	4708575	4709163	no match
scaffold_8	21218830	121881	+	4709203	4709338	no match
scaffold_8	21218830	121882	+	4709373	4710618	no match
scaffold_8	21218830	121883	+	4710669	4711035	no match
scaffold_8	21218830	121884	+	4711163	4711199	no match
scaffold_8	21218501	121885	-	4728070	4728211	no match
scaffold_8	21218501	121886	-	4728432	4728579	no match
scaffold_8	21206264	121887	+	4751552	4751819	no match
scaffold_8	21206264	121888	+	4752005	4752194	no match
scaffold_8	21206264	121889	+	4752305	4752797	no match
scaffold_8	21206264	121890	+	4752865	4753108	no match
scaffold_8	21206264	121891	+	4753301	4753502	no match
scaffold_8	21206264	121892	+	4753542	4753761	no match
scaffold_8	21206264	121893	+	4753878	4753941	no match
scaffold_8	21206264	121894	+	4753973	4754096	no match
scaffold_8	21215814	121895	-	4761173	4761476	no match
scaffold_8	21215814	121896	-	4761591	4761813	no match
scaffold_8	21215814	121897	-	4761901	4762219	no match
scaffold_8	21217891	121898	+	4770133	4771864	match
scaffold_8	21220266	121899	-	4772791	4773373	match
scaffold_8	21220266	121900	-	4774920	4774941	no match
scaffold_8	21218602	121901	-	4777510	4777558	no match
scaffold_8	21218602	121902	-	4777954	4778185	match
scaffold_8	21218587	121903	+	4790803	4791613	no match
scaffold_8	21218587	121904	+	4792081	4792636	no match
scaffold_8	21218587	121905	+	4792949	4793171	no match
scaffold_8	21218587	121906	+	4793388	4793556	no match
scaffold_8	21218587	121907	+	4793791	4794070	no match
scaffold_8	21218587	121908	+	4794239	4794347	no match
scaffold_8	21215096	121909	-	4801120	4801387	no match
scaffold_8	21217673	121910	+	4809891	4810308	no match
scaffold_8	21217673	121911	+	4810434	4810686	no match
scaffold_8	21217673	121912	+	4810738	4810864	no match
scaffold_8	21217673	121913	+	4813505	4813748	no match
scaffold_8	21217673	121914	+	4813823	4813937	no match
scaffold_8	21217537	121915	-	4820342	4820456	no match
scaffold_8	21217537	121916	-	4820550	4820652	no match
scaffold_8	21217537	121917	-	4821008	4821179	no match
scaffold_8	21216493	121918	+	4832491	4832596	no match
scaffold_8	21216493	121919	+	4834229	4835879	no match
scaffold_8	21216493	121920	+	4836938	4837028	no match
scaffold_8	21216493	121921	+	4837080	4837098	no match
scaffold_8	21206472	121922	+	4840118	4840307	match
scaffold_8	21206472	121923	+	4841293	4841569	no match
scaffold_8	21206472	121924	+	4841674	4841977	match
scaffold_8	21206472	121925	+	4842354	4842951	match
scaffold_8	21206472	121926	+	4843202	4843565	no match
scaffold_8	21207033	121927	+	4852847	4852877	no match
scaffold_8	21207033	121928	+	4853133	4853208	no match
scaffold_8	21207033	121929	+	4853764	4853938	no match
scaffold_8	21207033	121930	+	4854563	4854596	no match
scaffold_8	21207033	121931	+	4854714	4854957	no match
scaffold_8	21207033	121932	+	4855034	4855112	no match
scaffold_8	21207033	121933	+	4855919	4855955	no match
scaffold_8	21207033	121934	+	4856051	4856585	match
scaffold_8	21207033	121935	+	4856997	4857249	no match
scaffold_8	21207033	121936	+	4858220	4858364	no match
scaffold_8	21216030	121937	-	4860538	4861069	no match
scaffold_8	21216030	121938	-	4861639	4861873	no match
scaffold_8	21216030	121939	-	4861949	4862117	no match
scaffold_8	21216030	121940	-	4862757	4862901	no match
scaffold_8	21216030	121941	-	4863185	4863263	no match
scaffold_8	21205127	121942	-	4867805	4867910	no match
scaffold_8	21205127	121943	-	4868797	4868917	no match
scaffold_8	21205127	121944	-	4870165	4870348	no match
scaffold_8	21205127	121945	-	4871296	4871338	no match
scaffold_8	21205127	121946	-	4871439	4871535	no match
scaffold_8	21205127	121947	-	4871714	4871759	no match
scaffold_8	21205127	121948	-	4871886	4872027	no match
scaffold_8	21205127	121949	-	4872460	4872508	no match
scaffold_8	21205127	121950	-	4873242	4873317	no match
scaffold_8	21205127	121951	-	4873451	4873499	no match
scaffold_8	21205127	121952	-	4873596	4873707	no match
scaffold_8	21205127	121953	-	4874212	4874320	no match
scaffold_8	21205127	121954	-	4874449	4874491	no match
scaffold_8	21205127	121955	-	4874874	4874964	no match
scaffold_8	21205127	121956	-	4876188	4876230	no match
scaffold_8	21205127	121957	-	4877503	4877539	no match
scaffold_8	21205127	121958	-	4877761	4877914	match
scaffold_8	21205127	121959	-	4878014	4878185	match
scaffold_8	21205127	121960	-	4879435	4879474	no match
scaffold_8	21205127	121961	-	4879613	4879658	no match
scaffold_8	21205127	121962	-	4879768	4880146	match
scaffold_8	21218363	121963	-	4883216	4883486	no match
scaffold_8	21218363	121964	-	4883772	4883883	no match
scaffold_8	21210002	121965	+	4885650	4886115	no match
scaffold_8	21210002	121966	+	4889727	4890330	no match
scaffold_8	21206890	121967	+	4896694	4897693	no match
scaffold_8	21206890	121968	+	4897931	4898564	no match
scaffold_8	21219428	121969	+	4899351	4899651	no match
scaffold_8	21219428	121970	+	4900389	4901082	no match
scaffold_8	21215550	121971	-	4904040	4904061	no match
scaffold_8	21215550	121972	-	4904144	4904192	no match
scaffold_8	21215550	121973	-	4904607	4905081	no match
scaffold_8	21215550	121974	-	4905190	4906279	no match
scaffold_8	21215550	121975	-	4906366	4906681	no match
scaffold_8	21215550	121976	-	4906801	4907845	no match
scaffold_8	21215550	121977	-	4907993	4908500	no match
scaffold_8	21217471	121978	+	4923490	4923856	no match
scaffold_8	21217471	121979	+	4923907	4923973	no match
scaffold_8	21217471	121980	+	4924214	4924646	no match
scaffold_8	21217471	121981	+	4924737	4925013	no match
scaffold_8	21217471	121982	+	4925125	4925659	no match
scaffold_8	21217471	121983	+	4925794	4926130	no match
scaffold_8	21217471	121984	+	4926232	4926922	no match
scaffold_8	21217248	121985	-	4928602	4929193	no match
scaffold_8	21217248	121986	-	4929454	4929631	no match
scaffold_8	21217248	121987	-	4929823	4930381	no match
scaffold_8	21217248	121988	-	4930641	4930917	no match
scaffold_8	21217248	121989	-	4931025	4931433	no match
scaffold_8	21217248	121990	-	4931484	4932120	no match
scaffold_8	21217248	121991	-	4932825	4933317	no match
scaffold_8	21214804	121992	-	4941473	4941602	no match
scaffold_8	21214804	121993	-	4941913	4942864	no match
scaffold_8	21214804	121994	-	4942951	4943077	no match
scaffold_8	21214804	121995	-	4943222	4943465	no match
scaffold_8	21214804	121996	-	4943579	4943729	no match
scaffold_8	21214804	121997	-	4943936	4944032	no match
scaffold_8	21219042	121998	-	4945332	4945461	no match
scaffold_8	21219042	121999	-	4945809	4946766	no match
scaffold_8	21219042	122000	-	4946875	4947001	no match
scaffold_8	21219042	122001	-	4947287	4947530	no match
scaffold_8	21219042	122002	-	4947639	4947792	no match
scaffold_8	21219042	122003	-	4947925	4947985	no match
scaffold_8	21214221	122004	-	4959125	4959236	no match
scaffold_8	21214221	122005	-	4959345	4959561	no match
scaffold_8	21214221	122006	-	4959633	4959816	no match
scaffold_8	21214221	122007	-	4959870	4960359	no match
scaffold_8	21214704	122008	-	4971733	4971913	no match
scaffold_8	21214704	122009	-	4972290	4972650	no match
scaffold_8	21214704	122010	-	4972795	4973386	no match
scaffold_8	21214704	122011	-	4973515	4973638	no match
scaffold_8	21214704	122012	-	4974141	4974384	no match
scaffold_8	21214704	122013	-	4974473	4974623	no match
scaffold_8	21214704	122014	-	4974823	4974877	no match
scaffold_8	21206617	122015	-	4978881	4979019	no match
scaffold_8	21206617	122016	-	4979106	4979460	no match
scaffold_8	21206617	122017	-	4979586	4980171	no match
scaffold_8	21206617	122018	-	4980896	4981019	no match
scaffold_8	21206617	122019	-	4981837	4982080	no match
scaffold_8	21206617	122020	-	4982934	4983084	no match
scaffold_8	21206617	122021	-	4983192	4983297	no match
scaffold_8	21218371	122022	+	5003774	5004041	no match
scaffold_8	21217886	122023	-	5011909	5012152	no match
scaffold_8	21217886	122024	-	5012388	5012955	no match
scaffold_8	21220711	122025	-	5013285	5013321	no match
scaffold_8	21220711	122026	-	5013490	5014111	no match
scaffold_8	21214056	122027	-	5037575	5037713	no match
scaffold_8	21214056	122028	-	5037804	5038158	no match
scaffold_8	21214056	122029	-	5038320	5038905	no match
scaffold_8	21214056	122030	-	5039615	5039738	no match
scaffold_8	21214056	122031	-	5040370	5040613	no match
scaffold_8	21214056	122032	-	5041685	5041835	no match
scaffold_8	21214056	122033	-	5042014	5042116	no match
scaffold_8	21219169	122034	-	5059503	5059641	no match
scaffold_8	21219169	122035	-	5059733	5060087	no match
scaffold_8	21219169	122036	-	5060260	5060845	no match
scaffold_8	21219169	122037	-	5061518	5061641	no match
scaffold_8	21219169	122038	-	5062265	5062508	no match
scaffold_8	21219169	122039	-	5063135	5063285	no match
scaffold_8	21219169	122040	-	5063473	5063575	no match
scaffold_8	21206747	122041	-	5070131	5070263	no match
scaffold_8	21206747	122042	-	5070545	5070893	no match
scaffold_8	21206747	122043	-	5071239	5071821	no match
scaffold_8	21206747	122044	-	5072868	5072991	no match
scaffold_8	21206747	122045	-	5073148	5073391	no match
scaffold_8	21206747	122046	-	5074108	5074258	no match
scaffold_8	21206747	122047	-	5074362	5074446	no match
scaffold_8	21220431	122048	-	5079120	5079315	no match
scaffold_8	21220431	122049	-	5079363	5079444	no match
scaffold_8	21220431	122050	-	5080641	5080815	no match
scaffold_8	21216192	122051	-	5096423	5096576	no match
scaffold_8	21216192	122052	-	5096664	5096808	no match
scaffold_8	21216192	122053	-	5096937	5096979	no match
scaffold_8	21216192	122054	-	5097160	5097343	no match
scaffold_8	21216192	122055	-	5097435	5097813	no match
scaffold_8	21217390	122056	+	5107995	5108598	no match
scaffold_8	21214193	122057	+	5122480	5123290	no match
scaffold_8	21214193	122058	+	5123758	5124313	no match
scaffold_8	21214193	122059	+	5124659	5124848	no match
scaffold_8	21214193	122060	+	5125066	5125234	no match
scaffold_8	21214193	122061	+	5125467	5125746	no match
scaffold_8	21214193	122062	+	5125915	5126023	no match
scaffold_8	21220495	122063	-	5129307	5129550	no match
scaffold_8	21220495	122064	-	5130646	5130694	no match
scaffold_8	21220139	122065	+	5137818	5137863	no match
scaffold_8	21220139	122066	+	5138769	5139009	no match
scaffold_8	21220327	122067	+	5140277	5140499	no match
scaffold_8	21220777	122068	-	5145564	5145786	no match
scaffold_8	21220777	122069	-	5145819	5145969	no match
scaffold_8	21220777	122070	-	5146204	5146372	no match
scaffold_8	21220777	122071	-	5146590	5146812	no match
scaffold_8	21220777	122072	-	5147125	5147614	no match
scaffold_8	21215372	122073	-	5148193	5148958	no match
scaffold_8	21220740	122074	-	5149888	5149987	no match
scaffold_8	21220740	122075	-	5150936	5151053	no match
scaffold_8	21220740	122076	-	5151186	5151255	no match
scaffold_8	21206677	122077	-	5155941	5156073	no match
scaffold_8	21206677	122078	-	5156355	5156703	no match
scaffold_8	21206677	122079	-	5157054	5157636	no match
scaffold_8	21206677	122080	-	5158691	5158817	no match
scaffold_8	21206677	122081	-	5158971	5159214	no match
scaffold_8	21206677	122082	-	5159905	5160055	no match
scaffold_8	21206677	122083	-	5160139	5160238	no match
scaffold_8	21219875	122084	+	5171189	5171666	no match
scaffold_8	21219875	122085	+	5172192	5172414	no match
scaffold_8	21219875	122086	+	5173227	5173506	no match
scaffold_8	21220549	122087	-	5178784	5179006	no match
scaffold_8	21219755	122088	+	5197328	5197397	no match
scaffold_8	21219755	122089	+	5197438	5197567	no match
scaffold_8	21219755	122090	+	5197603	5198026	no match
scaffold_8	21206668	122091	-	5215398	5215530	no match
scaffold_8	21206668	122092	-	5215810	5216158	no match
scaffold_8	21206668	122093	-	5216520	5217102	no match
scaffold_8	21206668	122094	-	5218059	5218185	no match
scaffold_8	21206668	122095	-	5218343	5218586	no match
scaffold_8	21206668	122096	-	5218979	5219129	no match
scaffold_8	21206668	122097	-	5219213	5219312	no match
scaffold_8	21210019	122098	+	5234562	5235627	no match
scaffold_8	21216622	122099	-	5255015	5255588	no match
scaffold_8	21216622	122100	-	5255945	5256071	no match
scaffold_8	21218236	122101	-	5277999	5278287	no match
scaffold_8	21216079	122102	+	5279936	5280746	no match
scaffold_8	21216079	122103	+	5281214	5281769	no match
scaffold_8	21216079	122104	+	5282082	5282304	no match
scaffold_8	21216079	122105	+	5282519	5282687	no match
scaffold_8	21216079	122106	+	5282922	5283201	no match
scaffold_8	21216079	122107	+	5283370	5283478	no match
scaffold_8	21214791	122108	-	5287936	5288158	no match
scaffold_8	21219929	122109	+	5316104	5316914	no match
scaffold_8	21219929	122110	+	5317380	5317935	no match
scaffold_8	21219929	122111	+	5318281	5318470	no match
scaffold_8	21219929	122112	+	5318688	5318856	no match
scaffold_8	21219929	122113	+	5319091	5319370	no match
scaffold_8	21219929	122114	+	5319539	5319647	no match
scaffold_8	21215832	122115	+	5320699	5320765	no match
scaffold_8	21215832	122116	+	5322095	5322740	no match
scaffold_8	21205935	122117	+	5330705	5330795	no match
scaffold_8	21205935	122118	+	5331741	5331870	no match
scaffold_8	21205935	122119	+	5331971	5332040	no match
scaffold_8	21205935	122120	+	5333477	5333618	no match
scaffold_8	21205935	122121	+	5334378	5334447	no match
scaffold_8	21205935	122122	+	5334584	5334653	no match
scaffold_8	21205935	122123	+	5334738	5334849	no match
scaffold_8	21205935	122124	+	5335763	5335892	no match
scaffold_8	21205935	122125	+	5335971	5336310	no match
scaffold_8	21205935	122126	+	5336546	5336939	no match
scaffold_8	21205935	122127	+	5337791	5338106	no match
scaffold_8	21218616	122128	+	5341461	5341965	no match
scaffold_8	21211671	122129	-	5342876	5343650	match
scaffold_8	21207182	122130	-	5344279	5344483	no match
scaffold_8	21207182	122131	-	5344513	5345296	match
scaffold_8	21207182	122132	-	5345393	5345534	match
scaffold_8	21207182	122133	-	5345671	5345842	no match
scaffold_8	21207182	122134	-	5348053	5348155	no match
scaffold_8	21207182	122135	-	5348310	5348442	no match
scaffold_8	21207182	122136	-	5348827	5348875	no match
scaffold_8	21209394	122137	+	5363731	5363836	no match
scaffold_8	21209394	122138	+	5363947	5363974	no match
scaffold_8	21209394	122139	+	5364105	5364144	no match
scaffold_8	21209394	122140	+	5364853	5364970	no match
scaffold_8	21209394	122141	+	5365155	5365299	no match
scaffold_8	21209394	122142	+	5365379	5365526	match
scaffold_8	21209394	122143	+	5365704	5365785	no match
scaffold_8	21209394	122144	+	5366512	5366626	no match
scaffold_8	21209394	122145	+	5366753	5366810	no match
scaffold_8	21209394	122146	+	5367366	5367456	no match
scaffold_8	21209394	122147	+	5367619	5367847	match
scaffold_8	21208539	122148	-	5377910	5379239	no match
scaffold_8	21203929	122149	+	5400821	5400929	no match
scaffold_8	21203929	122150	+	5401876	5402152	no match
scaffold_8	21203929	122151	+	5402506	5402758	no match
scaffold_8	21203929	122152	+	5402830	5403229	no match
scaffold_8	21203929	122153	+	5403368	5404340	no match
scaffold_8	21203929	122154	+	5405070	5405280	no match
scaffold_8	21203929	122155	+	5405433	5405670	no match
scaffold_8	21203929	122156	+	5405782	5405902	no match
scaffold_8	21203929	122157	+	5408126	5408243	no match
scaffold_8	21203929	122158	+	5408694	5408955	no match
scaffold_8	21216409	122159	+	5412212	5413622	no match
scaffold_8	21216140	122160	+	5422692	5423946	no match
scaffold_8	21219073	122161	+	5442773	5444183	no match
scaffold_8	21216158	122162	+	5452723	5452810	no match
scaffold_8	21216158	122163	+	5453269	5453464	match
scaffold_8	21218585	122164	-	5482362	5484048	no match
scaffold_8	21203002	122165	+	5514025	5514085	no match
scaffold_8	21203002	122166	+	5514197	5514224	no match
scaffold_8	21203002	122167	+	5514320	5515022	match
scaffold_8	21203002	122168	+	5515606	5515750	no match
scaffold_8	21203002	122169	+	5515824	5516163	match
scaffold_8	21203002	122170	+	5516599	5517460	match
scaffold_8	21203002	122171	+	5517763	5518093	match
scaffold_8	21203002	122172	+	5518501	5518627	no match
scaffold_8	21203002	122173	+	5518775	5518931	match
scaffold_8	21203002	122174	+	5519586	5521065	match
scaffold_8	21203002	122175	+	5521143	5521410	match
scaffold_8	21203002	122176	+	5521757	5522057	match
scaffold_8	21215507	122177	+	5523266	5523914	match
scaffold_8	21207799	122178	-	5524422	5524974	no match
scaffold_8	21207799	122179	-	5525393	5525645	no match
scaffold_8	21207799	122180	-	5526218	5526872	no match
scaffold_8	21219472	122181	-	5543889	5545314	no match
scaffold_8	21220476	122182	+	5560014	5560179	no match
scaffold_8	21220476	122183	+	5560187	5560355	no match
scaffold_8	21215578	122184	+	5561153	5561864	no match
scaffold_8	21215578	122185	+	5562344	5562821	no match
scaffold_8	21215578	122186	+	5563220	5563442	no match
scaffold_8	21215578	122187	+	5563850	5564018	no match
scaffold_8	21215578	122188	+	5564256	5564535	no match
scaffold_8	21215578	122189	+	5564704	5564800	no match
scaffold_8	21215073	122190	-	5569701	5569923	no match
scaffold_8	21214654	122191	-	5578674	5578767	no match
scaffold_8	21214654	122192	-	5578999	5579551	no match
scaffold_8	21214654	122193	-	5579941	5580190	no match
scaffold_8	21213725	122194	-	5588276	5588576	no match
scaffold_8	21214326	122195	-	5608585	5608702	no match
scaffold_8	21214326	122196	-	5608788	5608971	no match
scaffold_8	21214326	122197	-	5609078	5609096	no match
scaffold_8	21214326	122198	-	5609221	5609461	no match
scaffold_8	21214326	122199	-	5609519	5610245	no match
scaffold_8	21214326	122200	-	5610393	5610540	no match
scaffold_8	21214306	122201	+	5615148	5615556	no match
scaffold_8	21214306	122202	+	5616425	5616659	no match
scaffold_8	21214306	122203	+	5617982	5618234	no match
scaffold_8	21214306	122204	+	5618673	5618910	no match
scaffold_8	21214282	122205	-	5625965	5627585	no match
scaffold_8	21220479	122206	+	5638839	5638911	no match
scaffold_8	21220479	122207	+	5639274	5639772	no match
scaffold_8	21220479	122208	+	5639778	5639916	no match
scaffold_8	21215173	122209	-	5651265	5652648	no match
scaffold_8	21218316	122210	+	5658393	5658750	no match
scaffold_8	21218316	122211	+	5658900	5660280	no match
scaffold_8	21218316	122212	+	5660777	5661065	no match
scaffold_8	21217396	122213	+	5663098	5663179	no match
scaffold_8	21217396	122214	+	5664867	5665170	no match
scaffold_8	21217396	122215	+	5665604	5665838	match
scaffold_8	21217396	122216	+	5666544	5666790	match
scaffold_8	21217396	122217	+	5667215	5667263	no match
scaffold_8	21217396	122218	+	5668039	5668207	no match
scaffold_8	21204544	122219	+	5673038	5675567	no match
scaffold_8	21217083	122220	+	5705064	5705118	no match
scaffold_8	21217083	122221	+	5705246	5706122	match
scaffold_8	21217083	122222	+	5707582	5708170	match
scaffold_8	21218799	122223	-	5713115	5714966	no match
scaffold_8	21214970	122224	-	5717095	5717413	no match
scaffold_8	21214970	122225	-	5717452	5717536	no match
scaffold_8	21219151	122226	-	5730753	5731005	no match
scaffold_8	21214479	122227	+	5732372	5732558	match
scaffold_8	21214479	122228	+	5732627	5732723	no match
scaffold_8	21214479	122229	+	5732845	5732926	no match
scaffold_8	21214479	122230	+	5733042	5733183	match
scaffold_8	21214479	122231	+	5733518	5733653	match
scaffold_8	21214479	122232	+	5734739	5734886	match
scaffold_8	21214479	122233	+	5734984	5735125	no match
scaffold_8	21214479	122234	+	5737230	5737302	no match
scaffold_8	21205568	122235	+	5745799	5746126	match
scaffold_8	21205568	122236	+	5748448	5748772	match
scaffold_8	21205568	122237	+	5748924	5749014	no match
scaffold_8	21205568	122238	+	5749121	5749211	no match
scaffold_8	21205568	122239	+	5750248	5750341	no match
scaffold_8	21205568	122240	+	5750829	5750925	no match
scaffold_8	21205568	122241	+	5751634	5751703	no match
scaffold_8	21205568	122242	+	5752132	5752234	no match
scaffold_8	21205568	122243	+	5754195	5754312	match
scaffold_8	21205568	122244	+	5754434	5754509	no match
scaffold_8	21205568	122245	+	5754772	5754814	no match
scaffold_8	21205568	122246	+	5754899	5755415	no match
scaffold_8	21220509	122247	-	5758024	5758129	no match
scaffold_8	21220509	122248	-	5758391	5758475	no match
scaffold_8	21220509	122249	-	5760031	5760118	no match
scaffold_8	21214030	122250	+	5764615	5764861	no match
scaffold_8	21214030	122251	+	5764928	5765270	no match
scaffold_8	21214030	122252	+	5765384	5765552	no match
scaffold_8	21214030	122253	+	5765602	5765665	no match
scaffold_8	21214030	122254	+	5765859	5765982	no match
scaffold_8	21214030	122255	+	5766180	5766249	no match
scaffold_8	21216065	122256	-	5796856	5797186	no match
scaffold_8	21216286	122257	+	5800844	5801009	no match
scaffold_8	21216286	122258	+	5801943	5802264	no match
scaffold_8	21216286	122259	+	5802412	5802502	no match
scaffold_8	21216286	122260	+	5802603	5802693	no match
scaffold_8	21216286	122261	+	5803056	5803146	no match
scaffold_8	21216286	122262	+	5803566	5803662	no match
scaffold_8	21216286	122263	+	5803835	5803904	no match
scaffold_8	21216286	122264	+	5804346	5804445	no match
scaffold_8	21216286	122265	+	5804621	5804639	no match
scaffold_8	21216710	122266	+	5806111	5806171	no match
scaffold_8	21216710	122267	+	5806362	5806473	no match
scaffold_8	21216710	122268	+	5806631	5806706	no match
scaffold_8	21216710	122269	+	5807015	5807057	no match
scaffold_8	21216710	122270	+	5807137	5807644	no match
scaffold_8	21207052	122271	+	5815222	5815327	no match
scaffold_8	21207052	122272	+	5816444	5817650	match
scaffold_8	21207052	122273	+	5819020	5819083	no match
scaffold_8	21207052	122274	+	5819194	5819236	no match
scaffold_8	21207052	122275	+	5819345	5819531	match
scaffold_8	21208281	122276	+	5827185	5827260	no match
scaffold_8	21208281	122277	+	5828540	5828741	no match
scaffold_8	21208281	122278	+	5828877	5828988	no match
scaffold_8	21208281	122279	+	5829412	5829811	no match
scaffold_8	21208281	122280	+	5830034	5830088	no match
scaffold_8	21208281	122281	+	5830170	5830275	no match
scaffold_8	21208281	122282	+	5830590	5830665	no match
scaffold_8	21208281	122283	+	5830769	5830814	no match
scaffold_8	21208281	122284	+	5831003	5831132	no match
scaffold_8	21208281	122285	+	5831440	5831545	no match
scaffold_8	21208281	122286	+	5831619	5831688	no match
scaffold_8	21213799	122287	-	5837530	5837815	no match
scaffold_8	21215063	122288	+	5843884	5843914	no match
scaffold_8	21215063	122289	+	5843981	5844092	no match
scaffold_8	21215063	122290	+	5844326	5844452	no match
scaffold_8	21215063	122291	+	5844542	5844665	no match
scaffold_8	21215063	122292	+	5844720	5844978	no match
scaffold_8	21215063	122293	+	5845050	5845239	no match
scaffold_8	21215063	122294	+	5845277	5845439	no match
scaffold_8	21215063	122295	+	5845639	5845783	no match
scaffold_8	21215063	122296	+	5845846	5845993	no match
scaffold_8	21209448	122297	-	5852401	5852530	no match
scaffold_8	21209448	122298	-	5852631	5852715	no match
scaffold_8	21209448	122299	-	5852789	5852939	no match
scaffold_8	21209448	122300	-	5853258	5853351	no match
scaffold_8	21209448	122301	-	5853449	5853602	no match
scaffold_8	21209448	122302	-	5854275	5854338	no match
scaffold_8	21209448	122303	-	5854463	5854529	no match
scaffold_8	21209448	122304	-	5854665	5854794	no match
scaffold_8	21209448	122305	-	5855153	5855336	no match
scaffold_8	21209448	122306	-	5855520	5855607	no match
scaffold_8	21217002	122307	+	5859532	5859589	no match
scaffold_8	21217002	122308	+	5859637	5859940	no match
scaffold_8	21217002	122309	+	5859979	5860156	no match
scaffold_8	21219030	122310	+	5903224	5903260	no match
scaffold_8	21219030	122311	+	5903681	5903984	no match
scaffold_8	21215404	122312	+	5904776	5904896	no match
scaffold_8	21215404	122313	+	5904935	5905505	no match
scaffold_8	21215404	122314	+	5905972	5906449	no match
scaffold_8	21215404	122315	+	5906976	5907198	no match
scaffold_8	21215404	122316	+	5907416	5907584	no match
scaffold_8	21215404	122317	+	5907822	5908101	no match
scaffold_8	21215404	122318	+	5908263	5908359	no match
scaffold_8	21216411	122319	+	5921545	5921794	no match
scaffold_8	21216411	122320	+	5921872	5921989	no match
scaffold_8	21215984	122321	+	5957734	5958241	no match
scaffold_8	21215984	122322	+	5958339	5959431	no match
scaffold_8	21215984	122323	+	5961511	5961787	no match
scaffold_8	21215984	122324	+	5961898	5962453	no match
scaffold_8	21215984	122325	+	5962489	5962930	no match
scaffold_8	21215984	122326	+	5963015	5963714	no match
scaffold_8	21216277	122327	+	5965681	5965756	no match
scaffold_8	21216277	122328	+	5965884	5966085	no match
scaffold_8	21218234	122329	+	5973318	5973759	no match
scaffold_8	21220355	122330	-	5980999	5981197	no match
scaffold_8	21220355	122331	-	5981386	5981443	no match
scaffold_8	21220355	122332	-	5981643	5982327	no match
scaffold_8	21214795	122333	+	5983600	5983666	no match
scaffold_8	21214795	122334	+	5984446	5984587	no match
scaffold_8	21214795	122335	+	5984626	5984989	no match
scaffold_8	21214795	122336	+	5986741	5986882	no match
scaffold_8	21214795	122337	+	5986921	5987575	no match
scaffold_8	21214795	122338	+	5987641	5987800	no match
scaffold_8	21214795	122339	+	5987993	5988260	no match
scaffold_8	21214795	122340	+	5988299	5988590	no match
scaffold_8	21216809	122341	+	6003147	6003171	no match
scaffold_8	21216809	122342	+	6004300	6004531	no match
scaffold_8	21216809	122343	+	6004642	6004729	no match
scaffold_8	21216809	122344	+	6005244	6005304	no match
scaffold_8	21216809	122345	+	6007515	6007614	no match
scaffold_8	21216809	122346	+	6009731	6009821	no match
scaffold_8	21216809	122347	+	6011826	6011949	match
scaffold_8	21216809	122348	+	6012374	6012452	no match
scaffold_8	21216784	122349	+	6015451	6015541	no match
scaffold_8	21216784	122350	+	6015766	6015814	no match
scaffold_8	21216784	122351	+	6016234	6016291	no match
scaffold_8	21216784	122352	+	6016381	6016510	match
scaffold_8	21216784	122353	+	6016601	6016682	no match
scaffold_8	21216784	122354	+	6017135	6017201	no match
scaffold_8	21216784	122355	+	6017416	6017863	match

## Sheet: Table S4B
Table S4B. List of exons in OR 627 of Fragaria with their positions and orientations.
Data of the corresponding genes and whether or not each exon has a match in other genome are provided.
chromosome	gene	exon	orientation	start	stop	match/no match
LG2	mrna27420.1	79200	-	842565	842997	match
LG2	mrna27420.1	79201	-	843206	843269	no match
LG2	mrna27420.1	79202	-	844046	844127	no match
LG2	mrna27420.1	79203	-	844226	844355	match
LG2	mrna27420.1	79204	-	844437	844494	no match
LG2	mrna27420.1	79205	-	845792	845837	no match
LG2	mrna27420.1	79206	-	846277	846316	no match
LG2	mrna27420.1	79207	-	846408	846480	no match
LG2	mrna27420.1	79208	-	846821	846878	no match
LG2	mrna27420.1	79209	-	847115	847193	no match
LG2	mrna27420.1	79210	-	847639	847762	match
LG2	mrna27420.1	79211	-	849201	849291	no match
LG2	mrna27420.1	79212	-	849654	849714	no match
LG2	mrna27421.1	79213	+	851556	851967	no match
LG2	mrna27422.1	79214	-	854213	854687	no match
LG2	mrna27422.1	79215	-	855446	855545	no match
LG2	mrna27422.1	79216	-	855885	855981	no match
LG2	mrna27422.1	79217	-	856425	856626	no match
LG2	mrna27422.1	79218	-	856901	856982	no match
LG2	mrna27422.1	79219	-	860163	860274	no match
LG2	mrna27422.1	79220	-	861592	862474	no match
LG2	mrna27422.1	79221	-	863571	863757	no match
LG2	mrna27422.1	79222	-	863882	863960	no match
LG2	mrna27422.1	79223	-	864055	864148	no match
LG2	mrna27423.1	79224	-	865901	866087	match
LG2	mrna27423.1	79225	-	866193	866235	no match
LG2	mrna27423.1	79226	-	866352	866415	no match
LG2	mrna27423.1	79227	-	867052	868273	match
LG2	mrna27424.1	79228	-	873991	874318	no match
LG2	mrna27424.1	79229	-	875032	875074	no match
LG2	mrna27424.1	79230	-	875895	875970	no match
LG2	mrna27424.1	79231	-	876642	876744	no match
LG2	mrna27424.1	79232	-	877055	877124	no match
LG2	mrna27424.1	79233	-	877837	877933	no match
LG2	mrna27424.1	79234	-	878264	878354	no match
LG2	mrna27424.1	79235	-	879118	879205	no match
LG2	mrna27424.1	79236	-	879291	879381	no match
LG2	mrna27424.1	79237	-	879496	879760	no match
LG2	mrna27424.1	79238	-	880258	880453	no match
LG2	mrna27425.1	79239	-	881283	881796	no match
LG2	mrna27425.1	79240	-	881893	881935	no match
LG2	mrna27425.1	79241	-	882149	882293	no match
LG2	mrna27425.1	79242	-	882374	882491	match
LG2	mrna27425.1	79243	-	882982	883084	no match
LG2	mrna27425.1	79244	-	883550	883619	no match
LG2	mrna27425.1	79245	-	884113	884209	no match
LG2	mrna27425.1	79246	-	884683	884776	no match
LG2	mrna27426.1	79247	-	886311	886677	no match
LG2	mrna27426.1	79248	-	886871	886958	no match
LG2	mrna27426.1	79249	-	887048	887138	no match
LG2	mrna27426.1	79250	-	887268	887592	match
LG2	mrna27426.1	79251	-	888284	888578	match
LG2	mrna27427.1	79252	+	888655	888739	no match
LG2	mrna27427.1	79253	+	888906	888996	no match
LG2	mrna27427.1	79254	+	889089	889164	no match
LG2	mrna27427.1	79255	+	891728	891842	no match
LG2	mrna27428.1	79256	-	897647	897755	no match
LG2	mrna27428.1	79257	-	898556	898694	no match
LG2	mrna27428.1	79258	-	898786	898933	match
LG2	mrna27428.1	79259	-	899796	899931	match
LG2	mrna27428.1	79260	-	900320	900461	match
LG2	mrna27428.1	79261	-	900564	900645	no match
LG2	mrna27428.1	79262	-	900742	900838	no match
LG2	mrna27428.1	79263	-	900929	901148	no match
LG2	mrna27428.1	79264	-	904633	904699	no match
LG2	mrna27428.1	79265	-	904837	904978	no match
LG2	mrna27428.1	79266	-	905089	905137	no match
LG2	mrna27428.1	79267	-	905219	905309	no match
LG2	mrna27428.1	79268	-	905419	905500	no match
LG2	mrna27428.1	79269	-	905588	905651	no match
LG2	mrna27428.1	79270	-	905878	905959	no match
LG2	mrna27428.1	79271	-	906071	906134	no match
LG2	mrna27428.1	79272	-	906270	906327	no match
LG2	mrna27428.1	79273	-	906416	906488	no match
LG2	mrna27428.1	79274	-	906606	906708	no match
LG2	mrna27428.1	79275	-	906787	906841	no match
LG2	mrna27428.1	79276	-	906928	906982	no match
LG2	mrna27428.1	79277	-	907148	907205	no match
LG2	mrna27428.1	79278	-	907435	907570	no match
LG2	mrna27429.1	79279	-	911991	912186	no match
LG2	mrna27429.1	79280	-	912271	912358	no match
LG2	mrna27429.1	79281	-	912722	912833	no match
LG2	mrna27429.1	79282	-	912918	913452	match
LG2	mrna27429.1	79283	-	914755	915631	match
LG2	mrna27429.1	79284	-	915714	915774	no match
LG2	mrna27430.1	79285	+	923237	923624	no match
LG2	mrna27431.1	79286	-	924786	924978	no match
LG2	mrna27431.1	79287	-	925071	925113	no match
LG2	mrna27431.1	79288	-	925226	925319	no match
LG2	mrna27431.1	79289	-	925723	925840	no match
LG2	mrna27431.1	79290	-	926027	926234	no match
LG2	mrna27431.1	79291	-	926372	926912	no match
LG2	mrna27432.1	79292	+	932239	932557	no match
LG2	mrna27433.1	79293	-	935957	936344	no match
LG2	mrna27433.1	79294	-	937010	938447	no match
LG2	mrna27434.1	79295	-	939127	939313	no match
LG2	mrna27434.1	79296	-	939414	939462	no match
LG2	mrna27434.1	79297	-	939569	939818	match
LG2	mrna27434.1	79298	-	939907	940141	match
LG2	mrna27434.1	79299	-	940494	940836	no match
LG2	mrna27434.1	79300	-	942551	942692	no match
LG2	mrna27434.1	79301	-	946510	946759	no match
LG2	mrna27434.1	79302	-	947322	947742	no match
LG2	mrna27435.1	79303	+	954250	954496	no match
LG2	mrna27435.1	79304	+	954523	954649	no match
LG2	mrna27436.1	79305	+	955263	955878	no match
LG2	mrna27436.1	79306	+	955992	956256	no match
LG2	mrna27436.1	79307	+	956655	957207	no match
LG2	mrna27437.1	79308	-	957512	957938	match
LG2	mrna27438.1	79309	-	958544	958838	match
LG2	mrna27438.1	79310	-	959136	959403	match
LG2	mrna27438.1	79311	-	959469	960951	match
LG2	mrna27438.1	79312	-	961450	961606	no match
LG2	mrna27438.1	79313	-	961935	962064	no match
LG2	mrna27438.1	79314	-	963340	963493	no match
LG2	mrna27438.1	79315	-	963782	964649	match
LG2	mrna27438.1	79316	-	965514	965853	match
LG2	mrna27438.1	79317	-	965928	966069	no match
LG2	mrna27438.1	79318	-	966587	967103	no match
LG2	mrna27438.1	79319	-	967231	967264	no match
LG2	mrna27438.1	79320	-	967369	967579	no match
LG2	mrna27439.1	79321	-	975583	975802	match
LG2	mrna27439.1	79322	-	975960	976020	no match
LG2	mrna27439.1	79323	-	977208	977268	no match
LG2	mrna27439.1	79324	-	977596	977689	no match
LG2	mrna27439.1	79325	-	978212	978413	match
LG2	mrna27439.1	79326	-	978594	978681	no match
LG2	mrna27439.1	79327	-	978940	978997	no match
LG2	mrna27439.1	79328	-	979099	979213	no match
LG2	mrna27439.1	79329	-	979766	979847	no match
LG2	mrna27439.1	79330	-	979964	980111	match
LG2	mrna27439.1	79331	-	980192	980336	no match
LG2	mrna27439.1	79332	-	980522	980639	no match
LG2	mrna27439.1	79333	-	981530	981569	no match
LG2	mrna27439.1	79334	-	981676	981703	no match
LG2	mrna27439.1	79335	-	981809	981914	no match
LG2	mrna27440.1	79336	+	983190	983238	no match
LG2	mrna27440.1	79337	+	983458	983590	no match
LG2	mrna27440.1	79338	+	983671	983773	no match
LG2	mrna27440.1	79339	+	986253	986424	no match
LG2	mrna27440.1	79340	+	986529	986670	match
LG2	mrna27440.1	79341	+	986766	987756	match
LG2	mrna27441.1	79342	+	991300	992053	match
LG2	mrna27442.1	79343	+	1005286	1005379	no match
LG2	mrna27442.1	79344	+	1005908	1006037	no match
LG2	mrna27442.1	79345	+	1006158	1006227	no match
LG2	mrna27442.1	79346	+	1007943	1008090	no match
LG2	mrna27442.1	79347	+	1008737	1008812	no match
LG2	mrna27442.1	79348	+	1008917	1008986	no match
LG2	mrna27442.1	79349	+	1009076	1009187	no match
LG2	mrna27442.1	79350	+	1009716	1009845	no match
LG2	mrna27442.1	79351	+	1009930	1010245	no match
LG2	mrna27442.1	79352	+	1010483	1010876	no match
LG2	mrna27442.1	79353	+	1011676	1011991	no match
LG2	mrna27443.1	79354	-	1018942	1019197	no match
LG2	mrna27443.1	79355	-	1020093	1020261	no match
LG2	mrna27443.1	79356	-	1021020	1021893	no match
LG2	mrna27443.1	79357	-	1022394	1022841	no match
LG2	mrna27444.1	79358	+	1025010	1025370	no match
LG2	mrna27444.1	79359	+	1028442	1028532	no match
LG2	mrna27445.1	79360	-	1034499	1034622	no match
LG2	mrna27445.1	79361	-	1034686	1034848	no match
LG2	mrna27446.1	79362	+	1038689	1038884	no match
LG2	mrna27446.1	79363	+	1039012	1039063	no match
LG2	mrna27447.1	79364	+	1041430	1041562	no match
LG2	mrna27447.1	79365	+	1041659	1041734	no match
LG2	mrna27447.1	79366	+	1041838	1041910	no match
LG2	mrna27448.1	79367	+	1045813	1046038	no match
LG2	mrna27448.1	79368	+	1046404	1046470	no match
LG2	mrna27449.1	79369	+	1055541	1055841	no match
LG2	mrna27449.1	79370	+	1055940	1056012	no match
LG2	mrna27450.1	79371	+	1063638	1064478	no match
LG2	mrna27450.1	79372	+	1065134	1065968	no match
LG2	mrna27451.1	79373	+	1066890	1067649	no match
LG2	mrna27451.1	79374	+	1068640	1068853	no match
LG2	mrna27451.1	79375	+	1069163	1069499	no match
LG2	mrna27451.1	79376	+	1069583	1070525	no match
LG2	mrna27452.1	79377	+	1080177	1080345	no match
LG2	mrna27452.1	79378	+	1080804	1081017	no match
LG2	mrna27452.1	79379	+	1081806	1082145	no match
LG2	mrna27453.1	79380	+	1084613	1084703	no match
LG2	mrna27453.1	79381	+	1084814	1084964	no match
LG2	mrna27453.1	79382	+	1085294	1085537	no match
LG2	mrna27453.1	79383	+	1085642	1085762	no match
LG2	mrna27453.1	79384	+	1086012	1086603	no match
LG2	mrna27453.1	79385	+	1086693	1087044	no match
LG2	mrna27453.1	79386	+	1087161	1087215	no match
LG2	mrna27453.1	79387	+	1088409	1088694	no match
LG2	mrna27454.1	79388	+	1096348	1096444	no match
LG2	mrna27454.1	79389	+	1096566	1096716	no match
LG2	mrna27454.1	79390	+	1097098	1097341	no match
LG2	mrna27454.1	79391	+	1097482	1097605	no match
LG2	mrna27454.1	79392	+	1097986	1098574	no match
LG2	mrna27454.1	79393	+	1098681	1099032	no match
LG2	mrna27454.1	79394	+	1099619	1099745	no match
LG2	mrna27454.1	79395	+	1103984	1104251	no match
LG2	mrna27455.1	79396	-	1105637	1105910	no match
LG2	mrna27455.1	79397	-	1107295	1107430	no match
LG2	mrna27455.1	79398	-	1107547	1107640	no match
LG2	mrna27455.1	79399	-	1107703	1107760	no match
LG2	mrna27456.1	79400	-	1108439	1108664	no match
LG2	mrna27456.1	79401	-	1108817	1109039	no match
LG2	mrna27457.1	79402	+	1113755	1113854	no match
LG2	mrna27457.1	79403	+	1114015	1114165	no match
LG2	mrna27457.1	79404	+	1114270	1114513	no match
LG2	mrna27457.1	79405	+	1115833	1115956	no match
LG2	mrna27457.1	79406	+	1117135	1117720	no match
LG2	mrna27457.1	79407	+	1117849	1118200	no match
LG2	mrna27457.1	79408	+	1118333	1118471	no match
LG2	mrna27458.1	79409	+	1128731	1128848	no match
LG2	mrna27458.1	79410	+	1128951	1129101	no match
LG2	mrna27458.1	79411	+	1129315	1129558	no match
LG2	mrna27458.1	79412	+	1130000	1130123	no match
LG2	mrna27458.1	79413	+	1130335	1130926	no match
LG2	mrna27458.1	79414	+	1131016	1131376	no match
LG2	mrna27458.1	79415	+	1131486	1131648	no match
LG2	mrna27458.1	79416	+	1132577	1132964	no match
LG2	mrna27458.1	79417	+	1134975	1135173	no match
LG2	mrna27458.1	79418	+	1135262	1135358	no match
LG2	mrna27459.1	79419	-	1137380	1137803	no match
LG2	mrna27459.1	79420	-	1137908	1138040	no match
LG2	mrna27460.1	79421	-	1140158	1140926	no match
LG2	mrna27460.1	79422	-	1142888	1142936	no match
LG2	mrna27461.1	79423	+	1143517	1143634	no match
LG2	mrna27461.1	79424	+	1143716	1143866	no match
LG2	mrna27461.1	79425	+	1144686	1144935	no match
LG2	mrna27461.1	79426	+	1145164	1145287	no match
LG2	mrna27461.1	79427	+	1145374	1145968	no match
LG2	mrna27461.1	79428	+	1146129	1146519	no match
LG2	mrna27462.1	79429	-	1147469	1147769	no match
LG2	mrna27462.1	79430	-	1147868	1147958	no match
LG2	mrna27462.1	79431	-	1149017	1149098	no match
LG2	mrna27462.1	79432	-	1149198	1149342	no match
LG2	mrna27462.1	79433	-	1149418	1149508	no match
LG2	mrna27463.1	79434	-	1149743	1150151	no match
LG2	mrna27463.1	79435	-	1150239	1150260	no match
LG2	mrna27464.1	79436	+	1158705	1159170	no match
LG2	mrna27464.1	79437	+	1160337	1160955	no match
LG2	mrna27465.1	79438	+	1163018	1163354	match
LG2	mrna27465.1	79439	+	1163427	1163472	no match
LG2	mrna27465.1	79440	+	1163582	1163621	no match
LG2	mrna27465.1	79441	+	1163897	1164068	match
LG2	mrna27465.1	79442	+	1164185	1164338	match
LG2	mrna27465.1	79443	+	1164514	1164550	no match
LG2	mrna27465.1	79444	+	1165374	1165416	no match
LG2	mrna27465.1	79445	+	1166039	1166129	no match
LG2	mrna27465.1	79446	+	1166644	1166686	no match
LG2	mrna27465.1	79447	+	1166775	1166883	no match
LG2	mrna27465.1	79448	+	1168029	1168113	no match
LG2	mrna27465.1	79449	+	1168213	1168261	no match
LG2	mrna27465.1	79450	+	1168373	1168448	no match
LG2	mrna27465.1	79451	+	1170579	1170720	no match
LG2	mrna27465.1	79452	+	1170847	1170892	no match
LG2	mrna27465.1	79453	+	1171850	1171955	no match
LG2	mrna27465.1	79454	+	1172065	1172107	no match
LG2	mrna27465.1	79455	+	1173172	1173355	no match
LG2	mrna27465.1	79456	+	1174472	1174592	no match
LG2	mrna27465.1	79457	+	1174690	1174744	no match
LG2	mrna27465.1	79458	+	1174877	1174982	no match
LG2	mrna27466.1	79459	-	1175257	1175488	no match
LG2	mrna27466.1	79460	-	1176338	1176368	no match
LG2	mrna27466.1	79461	-	1176667	1176793	no match
LG2	mrna27466.1	79462	-	1177123	1177195	no match
LG2	mrna27466.1	79463	-	1177894	1178068	no match
LG2	mrna27466.1	79464	-	1179238	1179313	no match
LG2	mrna27466.1	79465	-	1179396	1179639	no match
LG2	mrna27466.1	79466	-	1180757	1180835	no match
LG2	mrna27466.1	79467	-	1181410	1181539	no match
LG2	mrna27466.1	79468	-	1182306	1182567	no match
LG2	mrna27466.1	79469	-	1182697	1182886	no match
LG2	mrna27466.1	79470	-	1183616	1183724	no match
LG2	mrna27466.1	79471	-	1183926	1184241	no match
LG2	mrna27466.1	79472	-	1184400	1184631	no match
LG2	mrna27466.1	79473	-	1184707	1184842	no match
LG2	mrna27467.1	79474	+	1186960	1186993	no match
LG2	mrna27467.1	79475	+	1187088	1187178	no match
LG2	mrna27467.1	79476	+	1189516	1189768	no match
LG2	mrna27467.1	79477	+	1189856	1189964	no match
LG2	mrna27467.1	79478	+	1190277	1190619	no match
LG2	mrna27467.1	79479	+	1190708	1190729	no match
LG2	mrna27468.1	79480	-	1195476	1195620	no match
LG2	mrna27468.1	79481	-	1196779	1197034	no match
LG2	mrna27468.1	79482	-	1197505	1198042	match
LG2	mrna27468.1	79483	-	1199063	1199141	no match
LG2	mrna27468.1	79484	-	1199239	1199482	no match
LG2	mrna27468.1	79485	-	1199585	1199618	no match
LG2	mrna27468.1	79486	-	1200173	1200344	no match
LG2	mrna27468.1	79487	-	1200756	1200834	no match
LG2	mrna27468.1	79488	-	1200925	1200958	no match
LG2	mrna27469.1	79489	-	1203702	1204065	no match
LG2	mrna27469.1	79490	-	1204262	1204856	match
LG2	mrna27469.1	79491	-	1205154	1205517	match
LG2	mrna27469.1	79492	-	1205615	1205894	no match
LG2	mrna27469.1	79493	-	1206458	1206677	match
LG2	mrna27469.1	79494	-	1210698	1210872	no match
LG2	mrna27470.1	79495	+	1213168	1213528	match
LG2	mrna27471.1	79496	+	1215941	1216562	match
LG2	mrna27472.1	79497	+	1218282	1218489	no match
LG2	mrna27472.1	79498	+	1218580	1218694	no match
LG2	mrna27472.1	79499	+	1219513	1219588	no match
LG2	mrna27472.1	79500	+	1219621	1219717	no match
LG2	mrna27472.1	79501	+	1220086	1220197	no match
LG2	mrna27472.1	79502	+	1220634	1220799	no match
LG2	mrna27472.1	79503	+	1220887	1221103	no match
LG2	mrna27473.1	79504	+	1222760	1223123	no match
LG2	mrna27474.1	79505	+	1224430	1224517	no match
LG2	mrna27474.1	79506	+	1224803	1224899	no match
LG2	mrna27474.1	79507	+	1225062	1225257	no match
LG2	mrna27474.1	79508	+	1225386	1225536	no match
LG2	mrna27475.1	79509	+	1226558	1226858	no match
LG2	mrna27475.1	79510	+	1227190	1227319	no match
LG2	mrna27475.1	79511	+	1228359	1228497	no match
LG2	mrna27475.1	79512	+	1228604	1228736	no match
LG2	mrna27475.1	79513	+	1229569	1229692	no match
LG2	mrna27475.1	79514	+	1230082	1230184	no match
LG2	mrna27475.1	79515	+	1230372	1230723	no match
LG2	mrna27476.1	79516	-	1231707	1233438	match
LG2	mrna27477.1	79517	+	1233587	1233662	no match
LG2	mrna27477.1	79518	+	1233823	1234081	no match
LG2	mrna27478.1	79519	+	1238032	1238476	no match
LG2	mrna27478.1	79520	+	1239556	1239736	no match
LG2	mrna27478.1	79521	+	1239829	1239994	no match
LG2	mrna27478.1	79522	+	1240096	1240132	no match
LG2	mrna27478.1	79523	+	1240219	1240258	no match
LG2	mrna27478.1	79524	+	1240389	1240503	no match
LG2	mrna27479.1	79525	-	1242059	1242140	no match
LG2	mrna27479.1	79526	-	1242274	1242370	no match
LG2	mrna27479.1	79527	-	1243218	1243338	match
LG2	mrna27479.1	79528	-	1243490	1243562	no match
LG2	mrna27479.1	79529	-	1244522	1244705	no match
LG2	mrna27479.1	79530	-	1248765	1248882	no match
LG2	mrna27479.1	79531	-	1249024	1249123	no match
LG2	mrna27480.1	79532	+	1250662	1250944	no match
LG2	mrna27480.1	79533	+	1251030	1251096	no match
LG2	mrna27480.1	79534	+	1251207	1251288	no match
LG2	mrna27481.1	79535	-	1252832	1253477	no match
LG2	mrna27481.1	79536	-	1254226	1254769	no match
LG2	mrna27482.1	79537	-	1254870	1255293	no match
LG2	mrna27482.1	79538	-	1255324	1255492	no match
LG2	mrna27482.1	79539	-	1256026	1256254	no match
LG2	mrna27482.1	79540	-	1259054	1259129	no match
LG2	mrna27482.1	79541	-	1259233	1259338	no match
LG2	mrna27482.1	79542	-	1259528	1259651	match
LG2	mrna27482.1	79543	-	1260176	1260290	no match
LG2	mrna27482.1	79544	-	1260554	1260683	match
LG2	mrna27482.1	79545	-	1265107	1265218	match
LG2	mrna27482.1	79546	-	1265389	1265431	no match
LG2	mrna27482.1	79547	-	1266059	1266131	no match
LG2	mrna27482.1	79548	-	1266544	1266655	no match
LG2	mrna27482.1	79549	-	1267522	1267582	no match
LG2	mrna27482.1	79550	-	1270752	1270845	no match
LG2	mrna27482.1	79551	-	1270880	1270928	no match
LG2	mrna27482.1	79552	-	1270992	1271160	no match
LG2	mrna27482.1	79553	-	1273399	1273483	no match
LG2	mrna27483.1	79554	+	1275365	1275617	no match
LG2	mrna27483.1	79555	+	1275891	1275984	no match
LG2	mrna27483.1	79556	+	1276160	1277993	match
LG2	mrna27484.1	79557	+	1279019	1279355	match
LG2	mrna27484.1	79558	+	1280070	1280220	match
LG2	mrna27484.1	79559	+	1281954	1282149	no match
LG2	mrna27485.1	79560	-	1284413	1284473	no match
LG2	mrna27485.1	79561	-	1285161	1285305	match
LG2	mrna27485.1	79562	-	1285379	1285460	no match
LG2	mrna27485.1	79563	-	1287170	1287317	match
LG2	mrna27485.1	79564	-	1287422	1287518	no match
LG2	mrna27485.1	79565	-	1287843	1287894	no match
LG2	mrna27486.1	79566	-	1295714	1295789	no match
LG2	mrna27486.1	79567	-	1296234	1296303	no match
LG2	mrna27486.1	79568	-	1296546	1297947	no match
LG2	mrna27487.1	79569	+	1298164	1298281	no match
LG2	mrna27487.1	79570	+	1298517	1298568	no match
LG2	mrna27487.1	79571	+	1298887	1298959	no match
LG2	mrna27487.1	79572	+	1301232	1301373	no match
LG2	mrna27487.1	79573	+	1302508	1302595	no match
LG2	mrna27487.1	79574	+	1303271	1303304	no match
LG2	mrna27488.1	79575	-	1303918	1304107	no match
LG2	mrna27488.1	79576	-	1304192	1304549	no match
LG2	mrna27488.1	79577	-	1304659	1305250	no match
LG2	mrna27488.1	79578	-	1305368	1305491	no match
LG2	mrna27488.1	79579	-	1306038	1306281	no match
LG2	mrna27488.1	79580	-	1306547	1306697	no match
LG2	mrna27488.1	79581	-	1306825	1306921	no match
LG2	mrna27488.1	79582	-	1307090	1307177	no match
LG2	mrna27489.1	79583	-	1309433	1309619	no match
LG2	mrna27489.1	79584	-	1309722	1310079	no match
LG2	mrna27489.1	79585	-	1310298	1310892	no match
LG2	mrna27489.1	79586	-	1311343	1311469	no match
LG2	mrna27489.1	79587	-	1311811	1312054	no match
LG2	mrna27489.1	79588	-	1312151	1312301	no match
LG2	mrna27489.1	79589	-	1312764	1312857	no match
LG2	mrna27490.1	79590	-	1320454	1320634	no match
LG2	mrna27490.1	79591	-	1320857	1320914	no match
LG2	mrna27490.1	79592	-	1321082	1321499	no match
LG2	mrna27490.1	79593	-	1321678	1321780	no match
LG2	mrna27491.1	79594	+	1326498	1326681	no match
LG2	mrna27491.1	79595	+	1327719	1328472	no match
LG2	mrna27491.1	79596	+	1328599	1328677	no match
LG2	mrna27491.1	79597	+	1328782	1328872	no match
LG2	mrna27491.1	79598	+	1329149	1329452	no match
LG2	mrna27491.1	79599	+	1329580	1329808	no match
LG2	mrna27491.1	79600	+	1329912	1330134	no match
LG2	mrna27492.1	79601	-	1330579	1330885	no match
LG2	mrna27492.1	79602	-	1331495	1331678	no match
LG2	mrna27492.1	79603	-	1331930	1332071	no match
LG2	mrna27492.1	79604	-	1332161	1332263	no match
LG2	mrna27492.1	79605	-	1334083	1334173	no match
LG2	mrna27493.1	79606	+	1339589	1339892	match
LG2	mrna27493.1	79607	+	1339972	1340137	match
LG2	mrna27493.1	79608	+	1340745	1340856	match
LG2	mrna27494.1	79609	+	1344289	1344796	match
LG2	mrna27494.1	79610	+	1345248	1345344	no match
LG2	mrna27494.1	79611	+	1345423	1345612	match
LG2	mrna27494.1	79612	+	1345742	1345883	match
LG2	mrna27494.1	79613	+	1347315	1347456	match
LG2	mrna27494.1	79614	+	1349160	1349301	no match
LG2	mrna27494.1	79615	+	1349715	1349844	no match
LG2	mrna27494.1	79616	+	1349951	1349999	no match
LG2	mrna27494.1	79617	+	1350618	1351041	no match
LG2	mrna27495.1	79618	-	1351477	1351843	match
LG2	mrna27496.1	79619	+	1353353	1353797	match
LG2	mrna27497.1	79620	-	1357123	1357267	no match
LG2	mrna27497.1	79621	-	1358455	1358521	no match
LG2	mrna27497.1	79622	-	1358623	1358668	no match
LG2	mrna27497.1	79623	-	1360168	1360291	no match
LG2	mrna27497.1	79624	-	1361118	1361214	no match
LG2	mrna27497.1	79625	-	1361342	1361423	no match
LG2	mrna27497.1	79626	-	1362324	1362396	no match
LG2	mrna27497.1	79627	-	1362471	1362546	no match
LG2	mrna27497.1	79628	-	1362805	1363666	match
LG2	mrna27498.1	79629	-	1367220	1367514	no match
LG2	mrna27498.1	79630	-	1367738	1367807	no match
LG2	mrna27499.1	79631	+	1368983	1369073	no match
LG2	mrna27499.1	79632	+	1369156	1369234	no match
LG2	mrna27499.1	79633	+	1370633	1370732	no match
LG2	mrna27499.1	79634	+	1370842	1371031	no match
LG2	mrna27500.1	79635	+	1371139	1371232	no match
LG2	mrna27500.1	79636	+	1371915	1372029	no match
LG2	mrna27500.1	79637	+	1372141	1372207	no match
LG2	mrna27501.1	79638	+	1374041	1375055	no match
LG2	mrna27501.1	79639	+	1375374	1375986	no match
LG2	mrna27502.1	79640	-	1376364	1376499	no match
LG2	mrna27502.1	79641	-	1377198	1377372	no match
LG2	mrna27502.1	79642	-	1377501	1377690	no match
LG2	mrna27502.1	79643	-	1378338	1378413	no match
LG2	mrna27502.1	79644	-	1378596	1378875	no match
LG2	mrna27503.1	79645	+	1379618	1379687	no match
LG2	mrna27503.1	79646	+	1379780	1380305	no match
LG2	mrna27503.1	79647	+	1382568	1382703	no match
LG2	mrna27504.1	79648	-	1383993	1385244	no match
LG2	mrna27504.1	79649	-	1387717	1387801	no match
LG2	mrna27504.1	79650	-	1387826	1387898	no match
LG2	mrna27504.1	79651	-	1387956	1388130	no match
LG2	mrna27504.1	79652	-	1388306	1388324	no match
LG2	mrna27505.1	79653	+	1389603	1389771	no match
LG2	mrna27505.1	79654	+	1389855	1389918	no match
LG2	mrna27505.1	79655	+	1390145	1390187	no match
LG2	mrna27506.1	79656	+	1400240	1400282	no match
LG2	mrna27506.1	79657	+	1400406	1400526	no match
LG2	mrna27506.1	79658	+	1400667	1400739	no match
LG2	mrna27506.1	79659	+	1400995	1401067	no match
LG2	mrna27506.1	79660	+	1401221	1401323	no match
LG2	mrna27506.1	79661	+	1401597	1402458	no match
LG2	mrna27506.1	79662	+	1403325	1403508	no match
LG2	mrna27506.1	79663	+	1403808	1403916	no match
LG2	mrna27506.1	79664	+	1404637	1404784	match
LG2	mrna27507.1	79665	+	1405936	1406209	no match
LG2	mrna27507.1	79666	+	1406300	1406534	no match
LG2	mrna27507.1	79667	+	1408243	1408354	no match
LG2	mrna27507.1	79668	+	1408443	1408503	no match
LG2	mrna27507.1	79669	+	1408876	1408993	no match
LG2	mrna27507.1	79670	+	1409093	1409192	no match
LG2	mrna27507.1	79671	+	1409313	1409394	no match
LG2	mrna27507.1	79672	+	1409625	1409673	no match
LG2	mrna27507.1	79673	+	1409769	1409919	no match
LG2	mrna27507.1	79674	+	1409999	1410056	no match
LG2	mrna27507.1	79675	+	1410955	1411075	no match
LG2	mrna27507.1	79676	+	1411165	1411381	no match
LG2	mrna27508.1	79677	-	1412216	1412312	no match
LG2	mrna27508.1	79678	-	1412431	1412530	no match
LG2	mrna27508.1	79679	-	1413044	1413089	no match
LG2	mrna27508.1	79680	-	1413217	1413334	match
LG2	mrna27508.1	79681	-	1413977	1414169	no match
LG2	mrna27508.1	79682	-	1414243	1414363	match
LG2	mrna27508.1	79683	-	1415022	1415373	match
LG2	mrna27509.1	79684	+	1421382	1421421	no match
LG2	mrna27509.1	79685	+	1421495	1421627	no match
LG2	mrna27509.1	79686	+	1421692	1421767	no match
LG2	mrna27509.1	79687	+	1423056	1423146	no match
LG2	mrna27509.1	79688	+	1423592	1423646	no match
LG2	mrna27509.1	79689	+	1423730	1423826	no match
LG2	mrna27509.1	79690	+	1424029	1424152	no match
LG2	mrna27509.1	79691	+	1425080	1425131	no match
LG2	mrna27509.1	79692	+	1426565	1426625	no match
LG2	mrna27509.1	79693	+	1427149	1427230	no match
LG2	mrna27509.1	79694	+	1428118	1428241	no match
LG2	mrna27510.1	79695	+	1434896	1435196	no match
LG2	mrna27510.1	79696	+	1437182	1437497	no match
LG2	mrna27510.1	79697	+	1437744	1438032	no match
LG2	mrna27510.1	79698	+	1438156	1438435	no match
LG2	mrna27510.1	79699	+	1438598	1438865	no match
LG2	mrna27511.1	79700	-	1440087	1440342	no match
LG2	mrna27511.1	79701	-	1441708	1441771	no match
LG2	mrna27511.1	79702	-	1442837	1442921	no match
LG2	mrna27511.1	79703	-	1443194	1443257	no match
LG2	mrna27511.1	79704	-	1446123	1446222	no match
LG2	mrna27511.1	79705	-	1446378	1446501	no match
LG2	mrna27511.1	79706	-	1447179	1447224	no match
LG2	mrna27511.1	79707	-	1447978	1448104	no match
LG2	mrna27511.1	79708	-	1448479	1448602	match
LG2	mrna27511.1	79709	-	1448844	1448940	no match
LG2	mrna27511.1	79710	-	1449311	1449473	no match
LG2	mrna27511.1	79711	-	1449761	1449839	no match
LG2	mrna27511.1	79712	-	1450208	1450265	no match
LG2	mrna27511.1	79713	-	1450373	1450475	no match
LG2	mrna27511.1	79714	-	1450584	1450665	no match
LG2	mrna27511.1	79715	-	1450750	1450816	no match
LG2	mrna27511.1	79716	-	1451077	1451176	no match
LG2	mrna27512.1	79717	-	1454463	1454619	no match
LG2	mrna27512.1	79718	-	1454725	1454998	no match
LG2	mrna27512.1	79719	-	1455048	1455108	no match
LG2	mrna27512.1	79720	-	1455836	1456079	no match
LG2	mrna27513.1	79721	+	1457982	1458069	no match
LG2	mrna27513.1	79722	+	1459140	1459212	no match
LG2	mrna27513.1	79723	+	1459355	1459409	no match
LG2	mrna27513.1	79724	+	1459525	1459666	no match
LG2	mrna27513.1	79725	+	1460187	1460460	no match
LG2	mrna27513.1	79726	+	1460986	1461040	no match
LG2	mrna27513.1	79727	+	1461733	1461970	match
LG2	mrna27513.1	79728	+	1462063	1462213	no match
LG2	mrna27513.1	79729	+	1462666	1462876	match
LG2	mrna27513.1	79730	+	1463035	1464601	match
LG2	mrna27513.1	79731	+	1465268	1465337	no match
LG2	mrna27513.1	79732	+	1465851	1466070	match
LG2	mrna27513.1	79733	+	1466877	1466970	no match
LG2	mrna27513.1	79734	+	1467183	1467477	match
LG2	mrna27513.1	79735	+	1468208	1468352	no match
LG2	mrna27514.1	79736	-	1470090	1470207	no match
LG2	mrna27514.1	79737	-	1470551	1470641	no match
LG2	mrna27514.1	79738	-	1470737	1470764	no match
LG2	mrna27514.1	79739	-	1473528	1473648	no match
LG2	mrna27514.1	79740	-	1473795	1473963	no match
LG2	mrna27515.1	79741	+	1474212	1474326	no match
LG2	mrna27515.1	79742	+	1475360	1475486	no match
LG2	mrna27515.1	79743	+	1475626	1475755	no match
LG2	mrna27516.1	79744	+	1476674	1476833	match
LG2	mrna27516.1	79745	+	1477042	1477105	no match
LG2	mrna27516.1	79746	+	1478752	1479013	no match
LG2	mrna27516.1	79747	+	1479707	1480079	match
LG2	mrna27517.1	79748	-	1485841	1485997	no match
LG2	mrna27517.1	79749	-	1486618	1486771	no match
LG2	mrna27518.1	79750	+	1489449	1489503	no match
LG2	mrna27518.1	79751	+	1489697	1489793	no match
LG2	mrna27518.1	79752	+	1489871	1489964	no match
LG2	mrna27518.1	79753	+	1490191	1490257	no match
LG2	mrna27518.1	79754	+	1490355	1490442	no match
LG2	mrna27518.1	79755	+	1490498	1490567	no match
LG2	mrna27518.1	79756	+	1490747	1490930	no match
LG2	mrna27518.1	79757	+	1491540	1491627	no match
LG2	mrna27518.1	79758	+	1492274	1492811	match
LG2	mrna27518.1	79759	+	1498025	1498379	no match
LG2	mrna27518.1	79760	+	1499224	1499338	no match
LG2	mrna27519.1	79761	+	1502357	1502519	no match
LG2	mrna27519.1	79762	+	1505128	1505632	no match
LG2	mrna27519.1	79763	+	1506739	1507021	match
LG2	mrna27519.1	79764	+	1507112	1507430	match
LG2	mrna27519.1	79765	+	1507956	1508178	match
LG2	mrna27519.1	79766	+	1509023	1509116	no match
LG2	mrna27519.1	79767	+	1509717	1509795	no match
LG2	mrna27519.1	79768	+	1510272	1510596	match
LG2	mrna27520.1	79769	-	1511596	1511683	no match
LG2	mrna27520.1	79770	-	1512988	1513174	match
LG2	mrna27521.1	79771	+	1517254	1517377	no match
LG2	mrna27521.1	79772	+	1517477	1517675	no match
LG2	mrna27521.1	79773	+	1517802	1518090	no match
LG2	mrna27522.1	79774	-	1521219	1521840	match
LG2	mrna27522.1	79775	-	1522724	1522919	match
LG2	mrna27522.1	79776	-	1523505	1523757	match
LG2	mrna27523.1	79777	-	1525011	1525767	no match
LG2	mrna27523.1	79778	-	1525861	1526431	no match
LG2	mrna27524.1	79779	-	1532705	1533560	no match
LG2	mrna27525.1	79780	-	1534105	1535467	no match
LG2	mrna27525.1	79781	-	1535501	1535588	no match
LG2	mrna27526.1	79782	-	1542904	1542994	no match
LG2	mrna27526.1	79783	-	1543990	1544053	no match
LG2	mrna27526.1	79784	-	1544199	1544964	no match
LG2	mrna27526.1	79785	-	1547122	1547347	no match
LG2	mrna27526.1	79786	-	1547938	1549021	no match
LG2	mrna27527.1	79787	-	1550172	1550598	no match
LG2	mrna27527.1	79788	-	1551568	1551610	no match
LG2	mrna27527.1	79789	-	1551765	1551903	no match
LG2	mrna27527.1	79790	-	1553303	1553405	no match
LG2	mrna27527.1	79791	-	1553510	1553600	no match
LG2	mrna27527.1	79792	-	1553725	1553752	no match
LG2	mrna27528.1	79793	+	1555005	1555128	no match
LG2	mrna27528.1	79794	+	1555217	1555358	no match
LG2	mrna27528.1	79795	+	1557396	1557678	no match
LG2	mrna27528.1	79796	+	1557770	1557926	no match
LG2	mrna27528.1	79797	+	1558012	1558225	no match
LG2	mrna27528.1	79798	+	1558259	1559309	no match
LG2	mrna27528.1	79799	+	1560080	1560335	no match
LG2	mrna27528.1	79800	+	1560549	1560750	no match
LG2	mrna27529.1	79801	+	1562474	1562975	no match
LG2	mrna27530.1	79802	-	1564144	1565263	match
LG2	mrna27531.1	79803	-	1566810	1566927	no match
LG2	mrna27531.1	79804	-	1566962	1567067	no match
LG2	mrna27531.1	79805	-	1567175	1567262	no match
LG2	mrna27532.1	79806	+	1573822	1574257	no match
LG2	mrna27532.1	79807	+	1574616	1574778	no match
LG2	mrna27532.1	79808	+	1575518	1575572	no match
LG2	mrna27532.1	79809	+	1578624	1578795	match
LG2	mrna27532.1	79810	+	1579530	1579863	match
LG2	mrna27532.1	79811	+	1580047	1580281	match
LG2	mrna27532.1	79812	+	1581519	1582023	match
LG2	mrna27533.1	79813	-	1583724	1584156	no match
LG2	mrna27533.1	79814	-	1588347	1588794	no match
LG2	mrna27534.1	79815	-	1595360	1595609	no match
LG2	mrna27534.1	79816	-	1595810	1595888	no match
LG2	mrna27534.1	79817	-	1596325	1596421	no match
LG2	mrna27535.1	79818	-	1599618	1600449	no match
LG2	mrna27535.1	79819	-	1600957	1601518	no match
LG2	mrna27536.1	79820	+	1607070	1607133	no match
LG2	mrna27536.1	79821	+	1607407	1607473	no match
LG2	mrna27536.1	79822	+	1607567	1607615	no match
LG2	mrna27536.1	79823	+	1607644	1607896	no match
LG2	mrna27537.1	79824	+	1611682	1611787	no match
LG2	mrna27537.1	79825	+	1613075	1613126	no match
LG2	mrna27537.1	79826	+	1613246	1613354	match
LG2	mrna27537.1	79827	+	1614798	1614963	no match
LG2	mrna27537.1	79828	+	1615738	1615834	no match
LG2	mrna27537.1	79829	+	1616317	1616497	match
LG2	mrna27538.1	79830	-	1618557	1618674	no match
LG2	mrna27538.1	79831	-	1618780	1618849	no match
LG2	mrna27538.1	79832	-	1618940	1619066	no match
LG2	mrna27538.1	79833	-	1619751	1619907	no match
LG2	mrna27538.1	79834	-	1620034	1620157	no match
LG2	mrna27538.1	79835	-	1621090	1621165	no match
LG2	mrna27538.1	79836	-	1621712	1621937	no match
LG2	mrna27538.1	79837	-	1622200	1622290	no match
LG2	mrna27538.1	79838	-	1622372	1622756	match
LG2	mrna27539.1	79839	+	1623194	1623254	no match
LG2	mrna27539.1	79840	+	1623395	1623536	no match
LG2	mrna27539.1	79841	+	1623732	1623828	no match
LG2	mrna27539.1	79842	+	1625735	1625927	no match
LG2	mrna27540.1	79843	+	1631935	1632043	no match
LG2	mrna27540.1	79844	+	1632120	1632204	no match
LG2	mrna27540.1	79845	+	1632240	1632294	no match
LG2	mrna27540.1	79846	+	1634132	1634198	no match
LG2	mrna27540.1	79847	+	1634551	1634701	no match
LG2	mrna27540.1	79848	+	1636164	1636245	no match
LG2	mrna27540.1	79849	+	1637139	1637214	no match
LG2	mrna27540.1	79850	+	1637298	1637382	no match
LG2	mrna27540.1	79851	+	1638635	1638698	no match
LG2	mrna27540.1	79852	+	1638806	1638854	no match
LG2	mrna27540.1	79853	+	1638948	1638987	no match
LG2	mrna27540.1	79854	+	1639076	1639127	no match
LG2	mrna27540.1	79855	+	1639233	1639293	no match
LG2	mrna27540.1	79856	+	1639889	1639997	no match
LG2	mrna27540.1	79857	+	1640079	1640223	no match
LG2	mrna27540.1	79858	+	1640456	1640798	no match
LG2	mrna27540.1	79859	+	1642795	1642918	no match
LG2	mrna27540.1	79860	+	1643159	1643240	no match
LG2	mrna27540.1	79861	+	1643331	1643418	no match
LG2	mrna27540.1	79862	+	1643498	1643570	no match
LG2	mrna27540.1	79863	+	1643757	1643817	no match
LG2	mrna27540.1	79864	+	1643943	1643997	no match
LG2	mrna27540.1	79865	+	1645310	1645568	no match
LG2	mrna27540.1	79866	+	1645950	1646043	no match
LG2	mrna27541.1	79867	-	1647122	1647377	no match
LG2	mrna27541.1	79868	-	1647475	1647883	match
LG2	mrna27541.1	79869	-	1648004	1648307	no match
LG2	mrna27541.1	79870	-	1648766	1648874	no match
LG2	mrna27541.1	79871	-	1649240	1649324	no match
LG2	mrna27542.1	79872	-	1652118	1652244	no match
LG2	mrna27542.1	79873	-	1652359	1652539	no match
LG2	mrna27543.1	79874	+	1653379	1653454	no match
LG2	mrna27543.1	79875	+	1653526	1653565	no match
LG2	mrna27543.1	79876	+	1653639	1653777	no match
LG2	mrna27543.1	79877	+	1653892	1653979	no match
LG2	mrna27543.1	79878	+	1654603	1654651	no match
LG2	mrna27543.1	79879	+	1654761	1654836	no match
LG2	mrna27543.1	79880	+	1655329	1655476	no match
LG2	mrna27544.1	79881	-	1656025	1656370	no match
LG2	mrna27544.1	79882	-	1657508	1657919	no match
LG2	mrna27544.1	79883	-	1658242	1658518	no match
LG2	mrna27544.1	79884	-	1658609	1658765	no match
LG2	mrna27545.1	79885	+	1660285	1660441	no match
LG2	mrna27545.1	79886	+	1660596	1660872	no match
LG2	mrna27545.1	79887	+	1661013	1661595	no match
LG2	mrna27545.1	79888	+	1661953	1662142	no match
LG2	mrna27546.1	79889	-	1668275	1668584	no match
LG2	mrna27547.1	79890	+	1670435	1670807	no match
LG2	mrna27548.1	79891	+	1678960	1678990	no match
LG2	mrna27548.1	79892	+	1679094	1679571	no match
LG2	mrna27549.1	79893	+	1687819	1687933	no match
LG2	mrna27549.1	79894	+	1688165	1688570	no match
LG2	mrna27549.1	79895	+	1688674	1688893	no match
LG2	mrna27549.1	79896	+	1689018	1689426	no match
LG2	mrna27549.1	79897	+	1689526	1690147	no match
LG2	mrna27549.1	79898	+	1690349	1690472	no match
LG2	mrna27549.1	79899	+	1690683	1690968	no match
LG2	mrna27549.1	79900	+	1691177	1691543	no match
LG2	mrna27550.1	79901	-	1692414	1692666	no match
LG2	mrna27550.1	79902	-	1692827	1692884	no match
LG2	mrna27550.1	79903	-	1692969	1693050	no match
LG2	mrna08081.1	79904	+	1702256	1702370	no match
LG2	mrna08081.1	79905	+	1702606	1704157	no match
LG2	mrna08081.1	79906	+	1704240	1704528	no match
LG2	mrna08081.1	79907	+	1704620	1704683	no match
LG2	mrna08081.1	79908	+	1705041	1705770	no match
LG2	mrna08081.1	79909	+	1705981	1706212	no match
LG2	mrna08081.1	79910	+	1706335	1706611	no match
LG2	mrna08081.1	79911	+	1706693	1706981	no match
LG2	mrna08081.1	79912	+	1707163	1708039	no match
LG2	mrna08081.1	79913	+	1708153	1708216	no match
LG2	mrna08081.1	79914	+	1708912	1708978	no match
LG2	mrna08081.1	79915	+	1709827	1709890	no match
LG2	mrna08081.1	79916	+	1710078	1710327	no match
LG2	mrna08081.1	79917	+	1710417	1710843	no match
LG2	mrna08081.1	79918	+	1710937	1711543	no match
LG2	mrna08081.1	79919	+	1711744	1711885	no match
LG2	mrna08081.1	79920	+	1712085	1712301	no match
LG2	mrna08081.1	79921	+	1712423	1712672	no match
LG2	mrna08082.1	79922	-	1713808	1714417	match
LG2	mrna08082.1	79923	-	1714542	1714893	match
LG2	mrna08082.1	79924	-	1714999	1715194	no match
LG2	mrna08082.1	79925	-	1715315	1715582	match
LG2	mrna08082.1	79926	-	1715724	1715937	match
LG2	mrna08082.1	79927	-	1716024	1716150	match
LG2	mrna08082.1	79928	-	1716252	1716390	match
LG2	mrna08082.1	79929	-	1716541	1716883	no match
LG2	mrna08082.1	79930	-	1716974	1717238	no match
LG2	mrna08082.1	79931	-	1717332	1717509	no match
LG2	mrna08082.1	79932	-	1717606	1717708	no match
LG2	mrna08082.1	79933	-	1717798	1718032	no match
LG2	mrna08082.1	79934	-	1718138	1718333	match
LG2	mrna08082.1	79935	-	1718926	1719007	no match
LG2	mrna08083.1	79936	+	1729048	1729105	no match
LG2	mrna08083.1	79937	+	1729177	1729381	no match
LG2	mrna08083.1	79938	+	1730712	1731171	no match
LG2	mrna08083.1	79939	+	1732116	1732161	no match
LG2	mrna08084.1	79940	-	1732572	1732653	no match
LG2	mrna08084.1	79941	-	1732683	1732866	no match
LG2	mrna08085.1	79942	+	1734674	1735139	no match
LG2	mrna08086.1	79943	+	1738830	1738899	no match
LG2	mrna08086.1	79944	+	1738990	1739257	no match
LG2	mrna08087.1	79945	+	1741210	1741678	no match
LG2	mrna08088.1	79946	-	1744300	1744489	match
LG2	mrna08088.1	79947	-	1744705	1745095	no match
LG2	mrna08089.1	79948	+	1748360	1748690	no match
LG2	mrna08089.1	79949	+	1748975	1749215	no match
LG2	mrna08089.1	79950	+	1749322	1749415	no match
LG2	mrna08090.1	79951	-	1753749	1756854	no match
LG2	mrna08090.1	79952	-	1759767	1759914	no match
LG2	mrna08091.1	79953	-	1760243	1760336	no match
LG2	mrna08091.1	79954	-	1761589	1762540	match
LG2	mrna08091.1	79955	-	1763466	1763565	no match
LG2	mrna08091.1	79956	-	1763774	1763873	no match
LG2	mrna08091.1	79957	-	1763954	1763993	no match
LG2	mrna08091.1	79958	-	1764082	1764787	match
LG2	mrna08092.1	79959	+	1769350	1769392	no match
LG2	mrna08092.1	79960	+	1769563	1769794	no match
LG2	mrna08093.1	79961	-	1772681	1772912	no match
LG2	mrna08093.1	79962	-	1773036	1773063	no match
LG2	mrna08094.1	79963	+	1777641	1780431	no match
LG2	mrna08094.1	79964	+	1780520	1780901	no match
LG2	mrna08095.1	79965	-	1788161	1788227	no match
LG2	mrna08095.1	79966	-	1788775	1788949	no match
LG2	mrna08095.1	79967	-	1789254	1789341	no match
LG2	mrna08095.1	79968	-	1790745	1790946	no match
LG2	mrna08096.1	79969	+	1799773	1800133	no match
LG2	mrna08096.1	79970	+	1800795	1801188	no match
LG2	mrna08096.1	79971	+	1801904	1802093	no match
LG2	mrna08096.1	79972	+	1802214	1802610	no match
LG2	mrna08097.1	79973	+	1803868	1804135	no match
LG2	mrna08097.1	79974	+	1804180	1804366	no match
LG2	mrna08097.1	79975	+	1804980	1805067	no match
LG2	mrna08097.1	79976	+	1805234	1805459	no match
LG2	mrna08098.1	79977	-	1807331	1807454	no match
LG2	mrna08098.1	79978	-	1807564	1807765	no match
LG2	mrna08098.1	79979	-	1807882	1807966	no match
LG2	mrna08098.1	79980	-	1808148	1808427	no match
LG2	mrna08099.1	79981	+	1809299	1809392	no match
LG2	mrna08099.1	79982	+	1809532	1809631	no match
LG2	mrna08099.1	79983	+	1811414	1811621	no match
LG2	mrna08099.1	79984	+	1811791	1812178	no match
LG2	mrna08100.1	79985	+	1815567	1815681	no match
LG2	mrna08100.1	79986	+	1815759	1815825	no match
LG2	mrna08100.1	79987	+	1816241	1816325	no match
LG2	mrna08100.1	79988	+	1816422	1816545	no match
LG2	mrna08100.1	79989	+	1816667	1816808	no match
LG2	mrna08100.1	79990	+	1817098	1817356	no match
LG2	mrna08101.1	79991	+	1817893	1818052	no match
LG2	mrna08101.1	79992	+	1824845	1825046	no match
LG2	mrna08102.1	79993	+	1826293	1826569	no match
LG2	mrna08102.1	79994	+	1826689	1827073	no match
LG2	mrna08103.1	79995	+	1828891	1829161	match
LG2	mrna08103.1	79996	+	1829407	1829800	no match
LG2	mrna08104.1	79997	-	1830209	1830293	no match
LG2	mrna08104.1	79998	-	1830396	1830732	no match
LG2	mrna08104.1	79999	-	1832605	1832722	no match
LG2	mrna08104.1	80000	-	1832816	1832921	no match
LG2	mrna08104.1	80001	-	1833902	1833980	no match
LG2	mrna08105.1	80002	-	1851447	1851630	no match
LG2	mrna08105.1	80003	-	1851715	1851937	no match
LG2	mrna08106.1	80004	+	1855934	1856216	no match
LG2	mrna08106.1	80005	+	1856424	1856724	no match
LG2	mrna08107.1	80006	+	1857979	1858156	no match
LG2	mrna08107.1	80007	+	1858455	1858848	no match
LG2	mrna08108.1	80008	-	1859985	1860186	match
LG2	mrna08108.1	80009	-	1861418	1861568	match
LG2	mrna08108.1	80010	-	1861935	1861983	no match
LG2	mrna08108.1	80011	-	1862265	1862340	no match
LG2	mrna08108.1	80012	-	1863498	1863600	match
LG2	mrna08108.1	80013	-	1863851	1863980	no match
LG2	mrna08108.1	80014	-	1864574	1864751	match
LG2	mrna08108.1	80015	-	1864859	1864919	no match
LG2	mrna08108.1	80016	-	1865470	1865497	no match
LG2	mrna08108.1	80017	-	1865587	1865650	no match
LG2	mrna08108.1	80018	-	1866368	1866536	no match
LG2	mrna08108.1	80019	-	1867008	1867119	match
LG2	mrna08108.1	80020	-	1867717	1867924	match
LG2	mrna08108.1	80021	-	1868676	1868823	no match
LG2	mrna08108.1	80022	-	1869181	1869286	no match
LG2	mrna08108.1	80023	-	1869370	1869439	no match
LG2	mrna08109.1	80024	-	1874817	1875234	no match
LG2	mrna08110.1	80025	+	1875327	1875465	no match
LG2	mrna08110.1	80026	+	1875784	1875844	no match
LG2	mrna08111.1	80027	-	1876576	1876786	no match
LG2	mrna08111.1	80028	-	1877356	1877566	no match
LG2	mrna08112.1	80029	+	1877623	1878556	no match
LG2	mrna08113.1	80030	+	1878676	1879315	no match
LG2	mrna08113.1	80031	+	1879395	1879527	no match
LG2	mrna08113.1	80032	+	1879907	1880741	no match
LG2	mrna08114.1	80033	+	1881460	1881880	no match
LG2	mrna08114.1	80034	+	1882103	1882385	no match
LG2	mrna08114.1	80035	+	1883090	1883405	no match
LG2	mrna08115.1	80036	+	1888865	1889327	no match
LG2	mrna08116.1	80037	-	1891123	1891582	no match
LG2	mrna08116.1	80038	-	1891782	1891974	no match
LG2	mrna08116.1	80039	-	1892183	1892282	no match
LG2	mrna08116.1	80040	-	1892640	1892718	no match
LG2	mrna08116.1	80041	-	1892900	1893287	no match
LG2	mrna08117.1	80042	-	1896730	1898197	match
LG2	mrna08117.1	80043	-	1899333	1899525	match
LG2	mrna08117.1	80044	-	1899629	1899695	no match
LG2	mrna08117.1	80045	-	1900234	1900288	no match
LG2	mrna08117.1	80046	-	1900983	1901133	no match
LG2	mrna08117.1	80047	-	1901650	1901770	no match
LG2	mrna08117.1	80048	-	1901892	1902021	no match
LG2	mrna08117.1	80049	-	1902164	1902290	no match
LG2	mrna08117.1	80050	-	1902669	1902783	no match
LG2	mrna08118.1	80051	+	1904375	1904483	no match
LG2	mrna08118.1	80052	+	1904668	1904791	no match
LG2	mrna08118.1	80053	+	1906846	1907095	no match
LG2	mrna08118.1	80054	+	1909927	1910098	no match
LG2	mrna08118.1	80055	+	1910178	1910517	no match
LG2	mrna08119.1	80056	-	1912274	1912313	no match
LG2	mrna08119.1	80057	-	1912522	1913086	no match
LG2	mrna08120.1	80058	-	1914895	1915027	no match
LG2	mrna08120.1	80059	-	1915073	1915175	no match
LG2	mrna08120.1	80060	-	1915927	1916038	no match
LG2	mrna08120.1	80061	-	1916199	1916295	no match
LG2	mrna08121.1	80062	+	1920084	1920522	no match
LG2	mrna08121.1	80063	+	1920953	1921289	no match
LG2	mrna08121.1	80064	+	1921600	1922248	no match
LG2	mrna08121.1	80065	+	1922902	1923007	no match
LG2	mrna08121.1	80066	+	1923662	1923851	no match
LG2	mrna08121.1	80067	+	1925159	1926902	no match
LG2	mrna08121.1	80068	+	1927444	1927657	no match
LG2	mrna08121.1	80069	+	1928499	1930737	no match
LG2	mrna08121.1	80070	+	1931808	1931916	no match
LG2	mrna08121.1	80071	+	1932862	1933264	no match
LG2	mrna08121.1	80072	+	1933338	1933653	no match
LG2	mrna08121.1	80073	+	1933859	1934117	no match
LG2	mrna08121.1	80074	+	1934438	1935545	no match
LG2	mrna08122.1	80075	-	1940444	1940744	no match
LG2	mrna08122.1	80076	-	1940828	1940981	no match
LG2	mrna08123.1	80077	+	1944142	1944892	match
LG2	mrna08123.1	80078	+	1944978	1945050	no match
LG2	mrna08123.1	80079	+	1947019	1947049	no match
LG2	mrna08123.1	80080	+	1951566	1951644	no match
LG2	mrna08123.1	80081	+	1951770	1951884	no match
LG2	mrna08123.1	80082	+	1952513	1952903	match
LG2	mrna08123.1	80083	+	1954389	1954494	no match
LG2	mrna08123.1	80084	+	1954615	1955533	match
LG2	mrna08124.1	80085	+	1965206	1965431	no match
LG2	mrna08124.1	80086	+	1965574	1966024	no match
LG2	mrna08125.1	80087	-	1970701	1971865	match
LG2	mrna08126.1	80088	-	1976547	1976649	no match
LG2	mrna08126.1	80089	-	1976737	1976938	no match
LG2	mrna08127.1	80090	+	1979035	1979311	no match
LG2	mrna08127.1	80091	+	1979596	1980106	no match
LG2	mrna08128.1	80092	-	1984733	1984808	no match
LG2	mrna08128.1	80093	-	1985245	1985323	no match
LG2	mrna08128.1	80094	-	1986317	1986383	no match
LG2	mrna08128.1	80095	-	1987846	1988008	match
LG2	mrna08128.1	80096	-	1988101	1988185	no match
LG2	mrna08128.1	80097	-	1988825	1988897	no match
LG2	mrna08128.1	80098	-	1990892	1991084	no match
LG2	mrna08128.1	80099	-	1991381	1991477	no match
LG2	mrna08128.1	80100	-	1993386	1993461	no match
LG2	mrna08128.1	80101	-	1994106	1994181	no match
LG2	mrna08128.1	80102	-	1994272	1994338	no match
LG2	mrna08128.1	80103	-	1994799	1994865	no match
LG2	mrna08128.1	80104	-	1994953	1995067	no match
LG2	mrna08128.1	80105	-	1995496	1995586	no match
LG2	mrna08128.1	80106	-	1995686	1996043	no match
LG2	mrna08128.1	80107	-	1996633	1996690	no match
LG2	mrna08128.1	80108	-	2002123	2002180	no match
LG2	mrna08128.1	80109	-	2002299	2002410	no match
LG2	mrna08128.1	80110	-	2002515	2002602	no match
LG2	mrna08128.1	80111	-	2002679	2002829	no match
LG2	mrna08128.1	80112	-	2006648	2007293	no match
LG2	mrna08128.1	80113	-	2007705	2007918	no match
LG2	mrna08128.1	80114	-	2009004	2009091	no match
LG2	mrna08128.1	80115	-	2009282	2009630	match
LG2	mrna08129.1	80116	-	2014771	2014987	no match
LG2	mrna08129.1	80117	-	2015102	2015243	no match
LG2	mrna08129.1	80118	-	2015368	2015410	no match
LG2	mrna08130.1	80119	-	2018579	2020733	match
LG2	mrna08131.1	80120	+	2020880	2021156	no match
LG2	mrna08131.1	80121	+	2021186	2021330	no match
LG2	mrna08131.1	80122	+	2021384	2021477	no match
LG2	mrna08132.1	80123	-	2029882	2030164	no match
LG2	mrna08132.1	80124	-	2030250	2030592	no match
LG2	mrna08133.1	80125	-	2034092	2034305	no match
LG2	mrna08133.1	80126	-	2034547	2034718	no match
LG2	mrna08134.1	80127	-	2036795	2036861	no match
LG2	mrna08134.1	80128	-	2036984	2037182	no match
LG2	mrna08135.1	80129	-	2039462	2039648	no match
LG2	mrna08135.1	80130	-	2039673	2039847	no match
LG2	mrna08136.1	80131	+	2041066	2041492	no match
LG2	mrna08136.1	80132	+	2041560	2043027	no match
LG2	mrna08136.1	80133	+	2045123	2045228	no match
LG2	mrna08136.1	80134	+	2045316	2045406	no match
LG2	mrna08136.1	80135	+	2045812	2045854	no match
LG2	mrna08136.1	80136	+	2046585	2046717	no match
LG2	mrna08137.1	80137	-	2047360	2047483	no match
LG2	mrna08137.1	80138	-	2047682	2047832	match
LG2	mrna08137.1	80139	-	2048537	2048696	match
LG2	mrna08137.1	80140	-	2048812	2049052	no match
LG2	mrna08137.1	80141	-	2049182	2049296	no match
LG2	mrna08137.1	80142	-	2049381	2049441	no match
LG2	mrna08137.1	80143	-	2049537	2049741	match
LG2	mrna08138.1	80144	+	2051893	2051935	no match
LG2	mrna08138.1	80145	+	2052088	2052346	no match
LG2	mrna08138.1	80146	+	2053124	2053376	no match
LG2	mrna08138.1	80147	+	2060195	2060258	no match
LG2	mrna08138.1	80148	+	2060375	2060471	no match
LG2	mrna08139.1	80149	-	2069363	2069651	no match
LG2	mrna08139.1	80150	-	2069893	2069989	no match
LG2	mrna08139.1	80151	-	2070170	2070422	no match
LG2	mrna08139.1	80152	-	2070991	2071105	no match
LG2	mrna08140.1	80153	+	2071161	2071242	no match
LG2	mrna08140.1	80154	+	2071947	2072040	no match
LG2	mrna08140.1	80155	+	2072125	2072260	no match
LG2	mrna08140.1	80156	+	2072620	2072752	no match
LG2	mrna08140.1	80157	+	2072884	2072902	no match
LG2	mrna08141.1	80158	+	2086034	2086325	no match
LG2	mrna08141.1	80159	+	2086655	2088098	no match
LG2	mrna08142.1	80160	+	2092652	2092727	no match
LG2	mrna08142.1	80161	+	2094692	2094806	no match
LG2	mrna08142.1	80162	+	2094962	2095130	no match
LG2	mrna08142.1	80163	+	2095220	2095355	no match
LG2	mrna08142.1	80164	+	2096584	2096701	no match
LG2	mrna08142.1	80165	+	2096791	2096899	no match
LG2	mrna08142.1	80166	+	2097011	2097194	no match
LG2	mrna08143.1	80167	-	2099839	2101453	no match
LG2	mrna08143.1	80168	-	2102165	2102465	match
LG2	mrna07992.1	80169	-	2145722	2145899	no match
LG2	mrna07992.1	80170	-	2146580	2146622	no match
LG2	mrna07992.1	80171	-	2146976	2147201	no match
LG2	mrna07992.1	80172	-	2148087	2148114	no match
LG2	mrna07993.1	80173	-	2159941	2161297	match
LG2	mrna07994.1	80174	+	2167339	2167456	match
LG2	mrna07994.1	80175	+	2169008	2169104	no match
LG2	mrna07994.1	80176	+	2170110	2170191	no match
LG2	mrna07995.1	80177	-	2172725	2172830	no match
LG2	mrna07995.1	80178	-	2173295	2173394	no match
LG2	mrna07995.1	80179	-	2173505	2174177	no match
LG2	mrna07995.1	80180	-	2174557	2174641	no match
LG2	mrna07995.1	80181	-	2175113	2175263	no match
LG2	mrna07995.1	80182	-	2176001	2176070	no match
LG2	mrna07995.1	80183	-	2176577	2177066	no match
LG2	mrna07996.1	80184	-	2183218	2183278	no match
LG2	mrna07996.1	80185	-	2183445	2184084	no match
LG2	mrna07997.1	80186	-	2186153	2186267	match
LG2	mrna07997.1	80187	-	2186682	2186754	no match
LG2	mrna07997.1	80188	-	2186864	2186948	no match
LG2	mrna07997.1	80189	-	2187400	2187463	no match
LG2	mrna07997.1	80190	-	2187551	2187620	no match
LG2	mrna07997.1	80191	-	2188026	2188113	no match
LG2	mrna07997.1	80192	-	2188377	2188491	match
LG2	mrna07997.1	80193	-	2188627	2188690	no match
LG2	mrna07997.1	80194	-	2188816	2188876	no match
LG2	mrna07997.1	80195	-	2188963	2189038	no match
LG2	mrna07997.1	80196	-	2189145	2189193	no match
LG2	mrna07997.1	80197	-	2189331	2189490	match

## Sheet: Table S4C
Table S4C. List of exons in OR 627 of Fragaria with their positions and orientations.
Data of the corresponding genes and whether or not each exon has a match in other genome are provided.
chromosome	gene	exon	orientation	start	stop	match/no match
9	MDP0000426862	100803	-	22379894	22380080	match
9	MDP0000426862	100804	-	22380194	22380236	no match
9	MDP0000426862	100805	-	22380413	22380476	no match
9	MDP0000426862	100806	-	22382365	22383148	no match
9	MDP0000426862	100807	-	22383211	22383598	match
9	MDP0000282912	100808	-	22386402	22386918	no match
9	MDP0000282912	100809	-	22387218	22387293	no match
9	MDP0000282912	100810	-	22387436	22387553	match
9	MDP0000282912	100811	-	22388229	22388331	no match
9	MDP0000282912	100812	-	22388703	22388772	no match
9	MDP0000282912	100813	-	22389263	22389359	no match
9	MDP0000282912	100814	-	22390016	22390109	no match
9	MDP0000282912	100815	-	22391004	22391094	no match
9	MDP0000282912	100816	-	22391196	22391289	no match
9	MDP0000282912	100817	-	22391438	22391762	match
9	MDP0000282912	100818	-	22394513	22394819	match
9	MDP0000282912	100819	-	22395076	22395175	no match
9	MDP0000282912	100820	-	22395963	22396032	no match
9	MDP0000428035	100821	-	22404354	22404450	no match
9	MDP0000428035	100822	-	22404590	22404677	no match
9	MDP0000428035	100823	-	22410061	22410208	no match
9	MDP0000428035	100824	-	22412952	22413021	no match
9	MDP0000428035	100825	-	22413178	22413253	no match
9	MDP0000428035	100826	-	22414395	22414704	no match
9	MDP0000428035	100827	-	22415145	22416075	no match
9	MDP0000428035	100828	-	22416949	22417291	no match
9	MDP0000752001	100829	-	22418799	22418991	no match
9	MDP0000752002	100830	-	22419159	22419576	no match
9	MDP0000752003	100831	-	22419843	22420359	no match
9	MDP0000752004	100832	-	22420397	22420526	no match
9	MDP0000752004	100833	-	22421046	22422240	no match
9	MDP0000752004	100834	-	22423383	22423518	no match
9	MDP0000752004	100835	-	22423624	22423762	match
9	MDP0000752004	100836	-	22426271	22426406	match
9	MDP0000752004	100837	-	22426675	22426816	match
9	MDP0000752004	100838	-	22426912	22426993	no match
9	MDP0000752004	100839	-	22427078	22427174	no match
9	MDP0000752004	100840	-	22427244	22427430	match
9	MDP0000752005	100841	-	22428390	22428876	no match
9	MDP0000752006	100842	-	22428964	22429762	no match
9	MDP0000752006	100843	-	22430109	22430283	no match
9	MDP0000752006	100844	-	22430356	22430560	no match
9	MDP0000752006	100845	-	22431366	22432287	no match
9	MDP0000752017	100846	-	22451579	22451720	no match
9	MDP0000752017	100847	-	22452166	22452367	no match
9	MDP0000752017	100848	-	22454627	22455269	no match
9	MDP0000752017	100849	-	22457139	22457181	no match
9	MDP0000317628	100850	-	22464884	22465046	no match
9	MDP0000317628	100851	-	22465112	22465667	match
9	MDP0000317628	100852	-	22467406	22468282	match
9	MDP0000317628	100853	-	22468367	22468421	no match
9	MDP0000522860	100854	-	22503760	22506298	no match
9	MDP0000541805	100855	-	22549331	22551872	no match
9	MDP0000309760	100856	-	22555140	22555419	no match
9	MDP0000309760	100857	-	22555469	22555571	no match
9	MDP0000309760	100858	-	22555713	22555929	no match
9	MDP0000309760	100859	-	22556421	22556496	no match
9	MDP0000309760	100860	-	22556593	22556812	no match
9	MDP0000309760	100861	-	22556998	22557091	no match
9	MDP0000217651	100862	-	22563569	22563755	no match
9	MDP0000217651	100863	-	22563843	22563894	no match
9	MDP0000217651	100864	-	22564537	22564783	match
9	MDP0000217651	100865	-	22565080	22565317	match
9	MDP0000217651	100866	-	22566021	22566438	no match
9	MDP0000666480	100867	+	22620435	22621419	no match
9	MDP0000175549	100868	-	22625731	22626283	no match
9	MDP0000175549	100869	-	22626697	22626982	no match
9	MDP0000175549	100870	-	22627376	22627658	no match
9	MDP0000175549	100871	-	22627779	22628034	no match
9	MDP0000175550	100872	+	22634442	22634496	no match
9	MDP0000175550	100873	+	22634820	22634871	no match
9	MDP0000175550	100874	+	22636187	22636304	no match
9	MDP0000175550	100875	+	22636592	22637438	no match
9	MDP0000175550	100876	+	22637882	22638593	no match
9	MDP0000175550	100877	+	22638792	22638915	no match
9	MDP0000278100	100878	-	22639528	22639723	no match
9	MDP0000278100	100879	-	22639773	22639974	no match
9	MDP0000680665	100880	+	22644447	22648773	no match
9	MDP0000680665	100881	+	22648822	22648876	no match
9	MDP0000214241	100882	-	22661021	22661366	match
9	MDP0000214241	100883	-	22661614	22661881	match
9	MDP0000214241	100884	-	22661951	22663328	match
9	MDP0000214241	100885	-	22663753	22663828	no match
9	MDP0000214241	100886	-	22663883	22664039	match
9	MDP0000214241	100887	-	22664188	22664314	no match
9	MDP0000214241	100888	-	22664524	22664584	no match
9	MDP0000214241	100889	-	22664682	22665045	match
9	MDP0000214241	100890	-	22665140	22665179	no match
9	MDP0000214241	100891	-	22665675	22666566	match
9	MDP0000214241	100892	-	22667157	22667493	match
9	MDP0000214241	100893	-	22667568	22667712	no match
9	MDP0000214241	100894	-	22668343	22669030	match

## Sheet: Table S5
Table S5. Tables with the details of the length and the number of exons in Orthologous regions (ORs).
=======================================================
LENGTH (bp) of OR
=======================================================
mean length	Peach	Strawberry	Apple
longest	149391	133510	82418
	3450567	1346926	2611280
Details of the longest regions in each genome
Longest OR in Peach	OR ID	PC	start	stop	orientation	FC	start	stop	orientation	MC	start	stop	orientation
Longest OR in Strawberry	627	scaffold_8	2567297	6017863	+	LG2	842565	2189490	-	9	22379894	22669030	-
Longest OR in Apple	627	scaffold_8	2567297	6017863	+	LG2	842565	2189490	-	9	22379894	22669030	-
	328	scaffold_6	23148987	24215391	+	LG6	5334197	6599260	+	4	12790421	15401700	+
Number of exons in the longest ORs
Peach
Strawberry	125
Apple	125
	122
=======================================================
Number of Exons in ORs
=======================================================
Mean number of exons
Region with the most exons:	27
OR ID	260	exons
1156	PC	start	stop	orientation	FC	start	stop	orientation	MC	start	stop	orientation
	scaffold_2	22456179	23490882	+	LG7	19915518	21198970	+	7	5427463	5428116	+
The length of the ORs with the most exons
Peach
Strawberry	1034704
Apple	1283453
	654
Statistics of the ORs that are conserved in all three genomes
Total No. ORs:
No. exons	1399
< 20	No. regions
=> 20 && < 30	681
=> 30 && < 40	319
=> 40 && < 50	160
=> 50 && < 60	104
=> 60 && < 70	44
=> 70 && < 80	36
=> 80 && < 90	20
=> 90 && < 100	13
=> 100 && < 150	10
=> 150 && < 200	10
=> 200 && < 250	1
=> 250 && < 300
=> 300 && < 350	1
=> 350 && < 400
=> 450 && < 500
=> 500
Statistics of the ORs including those conserved in only two genomes
Total No. regions:	Statistics of the ORs that are conserved in all three genomes
No. exons	1522
< 20	No. regions
=> 20 && < 30	765
=> 30 && < 40	341
=> 40 && < 50	170
=> 50 && < 60	107
=> 60 && < 70	47
=> 70 && < 80	37
=> 80 && < 90	20
=> 90 && < 100	13
=> 100 && < 150	10
=> 150 && < 200	10
=> 200 && < 250	1
=> 250 && < 300
=> 300 && < 350	1
=> 350 && < 400
=> 450 && < 500
=> 500
